# Supplementary material for: Single molecule secondary structure determination of proteins through infrared absorption nanospectroscopy
Source: Nat Commun. 2020 Jun 10;11:2945. doi: 10.1038/s41467-020-16728-1 (PMC7287102; doi:10.1038/s41467-020-16728-1)
Supplement: Supplementary file 6 — Source Data [file 41467_2020_16728_MOESM6_ESM.xlsx]

## Sheet: Fig. 1
									Panel e
	Panel c				Panel d				Protein		Gold			Panel f
	Time ms	Deflection (Protein)	Deflection(Gold)		pulse [ns]	IR Amplitude [a.u.]	CI error		Frequency kHz	IR Amplitude [a.u.]	Frequency kHz	SD		resoff	protein/gold	SD
	0	0	0		60	1	0.2		173.194	0.00682	169.231	0.00865		0	1.75068	0.000647128
	8e-05	-3.05185e-05	-3.05185e-05		100	1.43	0.286		173.446	0.00674	169.482	0.00886		-0.11034	1.87296	0.00256
	0.00016	-3.05185e-05	0		140	1.76	0.352		173.697	0.00669	169.733	0.00906		-0.22069	1.99523	0.00448
	0.00024	-3.05185e-05	0		160	1.94	0.388		173.948	0.00666	169.985	0.00923		-0.33103	2.11751	0.00639
	0.00032	-3.05185e-05	0		200	0.16	0.032		174.199	0.00665	170.236	0.00938		-0.44138	2.20945	0.00515
	0.0004	-3.05185e-05	0						174.451	0.00666	170.487	0.00952		-0.55172	2.25081	0.00136
	0.00048	-3.05185e-05	0						174.702	0.00669	170.738	0.00963		-0.66207	2.29217	0.00786
	0.00056	-3.05185e-05	0		Laser power [mW]	IR Amplitude [a.u.]	CI error		174.953	0.00674	170.99	0.00972		-0.77241	2.33354	0.01437
	0.00064	-3.05185e-05	0		0.085	0.65	0.13		175.204	0.00681	171.241	0.0098		-0.88276	2.39383	0.02441
	0.00072	-3.05185e-05	-3.05185e-05		0.1425	1.12	0.224		175.456	0.0069	171.492	0.00985		-0.9931	2.46042	0.03564
	0.0008	-3.05185e-05	-3.05185e-05		0.2	1.43	0.286		175.707	0.00702	171.743	0.00988		-1.10345	2.52702	0.04687
	0.00088	-6.1037e-05	-3.05185e-05		0.31	0.1	0.08		175.958	0.00763	171.995	0.00976		-1.21379	2.58488	0.05896
	0.00096	-6.1037e-05	-3.05185e-05						176.21	0.00737	172.246	0.00959		-1.32414	2.58164	0.07711
	0.00104	-6.1037e-05	-6.1037e-05						176.461	0.00734	172.497	0.01028		-1.43448	2.5784	0.09526
	0.00112	-6.1037e-05	-6.1037e-05						176.712	0.00768	172.748	0.0103		-1.54483	2.57517	0.11342
	0.0012	-6.1037e-05	-9.15555e-05						176.963	0.00768	173	0.0097		-1.65517	2.56451	0.11939
	0.00128	-6.1037e-05	-9.15555e-05						177.215	0.00793	173.251	0.00967		-1.76552	2.54642	0.11319
	0.00136	-6.1037e-05	-0.000122074						177.466	0.00847	173.502	0.01022		-1.87586	2.52834	0.10699
	0.00144	-6.1037e-05	-0.000152593						177.717	0.00843	173.753	0.01037		-1.98621	2.51026	0.10079
	0.00152	-6.1037e-05	-0.000183111						177.968	0.00756	174.005	0.00954		-2.09655	2.47719	0.09831
	0.0016	-6.1037e-05	-0.00021363						178.22	0.00813	174.256	0.00879		-2.2069	2.44198	0.09635
	0.00168	-6.1037e-05	-0.000244148						178.471	0.00749	174.507	0.00787		-2.31724	2.40678	0.0944
	0.00176	-6.1037e-05	-0.000274667						178.722	0.00772	174.758	0.00766		-2.42759	2.36023	0.10067
	0.00184	-6.1037e-05	-0.000305185						178.973	0.00776	175.01	0.00702		-2.53793	2.27968	0.13166
	0.00192	-3.05185e-05	-0.000305185						179.225	0.0075	175.261	0.00657		-2.64828	2.19912	0.16265
	0.002	-3.05185e-05	-0.000305185						179.476	0.00746	175.512	0.00704		-2.75862	2.11856	0.19363
	0.00208	-3.05185e-05	-0.000274667						179.727	0.00816	175.763	0.00714		-2.86897	2.05258	0.20243
	0.00216	-6.1037e-05	-0.000274667						179.978	0.00784	176.015	0.00745		-2.97931	1.99535	0.1979
	0.00224	-6.1037e-05	-0.000244148						180.23	0.008	176.266	0.00757		-3.08966	1.93812	0.19338
	0.00232	-6.1037e-05	-0.00021363						180.481	0.00792	176.517	0.00715		-3.2	1.88088	0.18886
	0.0024	-3.05185e-05	-0.000152593						180.732	0.0081	176.768	0.00722
	0.00248	0	-0.000122074						180.983	0.00895	177.02	0.00704
	0.00256	3.05185e-05	-9.15555e-05						181.235	0.00901	177.271	0.0072
	0.00264	9.15555e-05	-6.1037e-05						181.486	0.00938	177.522	0.00725
	0.00272	0.000122074	0						181.737	0.00961	177.773	0.00686
	0.0028	0.000183111	6.1037e-05						181.988	0.00954	178.025	0.00704
	0.00288	0.00021363	0.000152593						182.24	0.01012	178.276	0.00694
	0.00296	0.00021363	0.00021363						182.491	0.00983	178.527	0.00682
	0.00304	0.00021363	0.000244148						182.742	0.01007	178.779	0.00654
	0.00312	0.000183111	0.000305185						182.993	0.01003	179.03	0.00643
	0.0032	0.000183111	0.000366222						183.245	0.01076	179.281	0.00634
	0.00328	0.000152593	0.000427259						183.496	0.01091	179.532	0.00535
	0.00336	0.000152593	0.000488296						183.747	0.01124	179.784	0.00557
	0.00344	0.000183111	0.000549333						183.998	0.01054	180.035	0.00584
	0.00352	0.000183111	0.000640889						184.25	0.01022	180.286	0.00614
	0.0036	0.000183111	0.000732444						184.501	0.00981	180.537	0.00714
	0.00368	0.000183111	0.000824						184.752	0.0103	180.789	0.00754
	0.00376	0.000183111	0.000915555						185.003	0.0103	181.04	0.00767
	0.00384	0.000183111	0.00104						185.255	0.01128	181.291	0.00801
	0.00392	0.000183111	0.00113						185.506	0.01103	181.542	0.00744
	0.004	0.000183111	0.00119						185.757	0.01142	181.794	0.00731
	0.00408	0.000183111	0.00128						186.009	0.01204	182.045	0.00816
	0.00416	0.000183111	0.00131						186.26	0.01143	182.296	0.00862
	0.00424	0.000183111	0.00137						186.511	0.01185	182.547	0.00871
	0.00432	0.000152593	0.00137						186.762	0.01132	182.799	0.00881
	0.0044	0.000152593	0.0014						187.014	0.01089	183.05	0.00854
	0.00448	0.000152593	0.00143						187.265	0.01075	183.301	0.00792
	0.00456	0.000183111	0.00146						187.516	0.01151	183.552	0.00796
	0.00464	0.000183111	0.00146						187.767	0.01221	183.804	0.0077
	0.00472	0.00021363	0.00146						188.019	0.0132	184.055	0.00734
	0.0048	0.00021363	0.00143						188.27	0.01404	184.306	0.00682
	0.00488	0.000183111	0.0014						188.521	0.01406	184.557	0.0066
	0.00496	0.000183111	0.00134						188.772	0.01393	184.809	0.00715
	0.00504	0.000152593	0.00128						189.024	0.01451	185.06	0.00777
	0.00512	0.000152593	0.00116						189.275	0.01537	185.311	0.00794
	0.0052	0.000152593	0.00104						189.526	0.01641	185.562	0.00788
	0.00528	0.000152593	0.000915555						189.777	0.01718	185.814	0.00696
	0.00536	0.000122074	0.000793481						190.029	0.01688	186.065	0.00658
	0.00544	6.1037e-05	0.000640889						190.28	0.01868	186.316	0.00692
	0.00552	-3.05185e-05	0.000457778						190.531	0.01912	186.567	0.00708
	0.0056	-0.000152593	0.000244148						190.782	0.02079	186.819	0.00833
	0.00568	-0.000305185	0						191.034	0.02317	187.07	0.01001
	0.00576	-0.000427259	-0.000305185						191.285	0.02814	187.321	0.01043
	0.00584	-0.000549333	-0.00061037						191.536	0.0316	187.572	0.01137
	0.00592	-0.00061037	-0.000976592						191.787	0.03554	187.824	0.01175
	0.006	-0.000671407	-0.00134						192.039	0.0412	188.075	0.01137
	0.00608	-0.000701926	-0.00168						192.29	0.04851	188.326	0.01161
	0.00616	-0.000762963	-0.00201						192.541	0.05738	188.577	0.01181
	0.00624	-0.000793481	-0.00235						192.792	0.06336	188.829	0.01159
	0.00632	-0.000885037	-0.00269						193.044	0.06949	189.08	0.0124
	0.0064	-0.000976592	-0.00296						193.295	0.07383	189.331	0.01243
	0.00648	-0.0011	-0.00327						193.546	0.07745	189.583	0.01243
	0.00656	-0.00122	-0.00351						193.797	0.08069	189.834	0.01248
	0.00664	-0.00134	-0.00369						194.049	0.08158	190.085	0.0124
	0.00672	-0.00146	-0.00385						194.3	0.08068	190.336	0.01195
	0.0068	-0.0015	-0.00397						194.551	0.07761	190.588	0.01074
	0.00688	-0.0015	-0.00403						194.802	0.07435	190.839	0.0101
	0.00696	-0.00143	-0.00403						195.054	0.07053	191.09	0.0108
	0.00704	-0.00134	-0.00397						195.305	0.06568	191.341	0.01057
	0.00712	-0.00128	-0.00385						195.556	0.06029	191.593	0.01187
	0.0072	-0.00119	-0.0036						195.808	0.05466	191.844	0.01205
	0.00728	-0.0011	-0.0033						196.059	0.05069	192.095	0.01261
	0.00736	-0.000976592	-0.00296						196.31	0.04638	192.346	0.01308
	0.00744	-0.000854518	-0.00262						196.561	0.04038	192.598	0.01417
	0.00752	-0.000701926	-0.00232						196.813	0.03794	192.849	0.01438
	0.0076	-0.000518815	-0.00201						197.064	0.03575	193.1	0.01411
	0.00768	-0.000274667	-0.00171						197.315	0.034	193.351	0.01527
	0.00776	0	-0.00143						197.566	0.03252	193.603	0.01555
	0.00784	0.000305185	-0.0011						197.818	0.02961	193.854	0.01629
	0.00792	0.000579852	-0.000732444						198.069	0.0284	194.105	0.01759
	0.008	0.000824	-0.000335704						198.32	0.02704	194.356	0.01802
	0.00808	0.00101	3.05185e-05						198.571	0.02647	194.608	0.02025
	0.00816	0.00116	0.000396741						198.823	0.02522	194.859	0.02224
	0.00824	0.00125	0.000762963						199.074	0.02379	195.11	0.02339
	0.00832	0.00134	0.0011						199.325	0.02278	195.361	0.02624
	0.0084	0.0014	0.0015						199.576	0.02173	195.613	0.02928
	0.00848	0.00146	0.00186						199.828	0.02173	195.864	0.03372
	0.00856	0.0015	0.00226						200.079	0.02096	196.115	0.03796
	0.00864	0.00153	0.00266						200.33	0.02008	196.366	0.04278
	0.00872	0.00153	0.00305						200.581	0.01932	196.618	0.05016
	0.0088	0.00153	0.00339						200.833	0.01664	196.869	0.05616
	0.00888	0.00153	0.00369						201.084	0.01651	197.12	0.06358
	0.00896	0.00143	0.00391						201.335	0.01478	197.371	0.06941
	0.00904	0.00131	0.00412						201.586	0.01445	197.623	0.0751
	0.00912	0.00122	0.00427						201.838	0.01444	197.874	0.07948
	0.0092	0.0011	0.00443						202.089	0.01363	198.125	0.08165
	0.00928	0.000976592	0.00455						202.34	0.01357	198.376	0.08276
	0.00936	0.000946074	0.00467						202.591	0.01306	198.628	0.08214
	0.00944	0.00101	0.00476						202.843	0.01258	198.879	0.08037
	0.00952	0.00113	0.00479						203.094	0.01251	199.13	0.07761
	0.0096	0.00122	0.00476						203.345	0.01225	199.382	0.0736
	0.00968	0.00131	0.0047						203.596	0.01282	199.633	0.06961
	0.00976	0.00137	0.00464						203.848	0.01297	199.884	0.06382
	0.00984	0.00134	0.00458						204.099	0.01343	200.135	0.05645
	0.00992	0.00125	0.00443						204.35	0.0134	200.387	0.05056
	0.01	0.0011	0.00421						204.601	0.01365	200.638	0.04401
	0.01008	0.000915555	0.00388						204.853	0.01378	200.889	0.03891
	0.01016	0.000732444	0.00342						205.104	0.01383	201.14	0.03445
	0.01024	0.00061037	0.0029						205.355	0.01322	201.392	0.03115
	0.01032	0.000457778	0.00238						205.607	0.01201	201.643	0.02963
	0.0104	0.000305185	0.00177						205.858	0.01119	201.894	0.02791
	0.01048	0.000122074	0.00119						206.109	0.012	202.145	0.02617
	0.01056	-0.000122074	0.000579852						206.36	0.01142	202.397	0.02481
	0.01064	-0.000366222	-3.05185e-05						206.612	0.01133	202.648	0.02355
	0.01072	-0.000640889	-0.000671407						206.863	0.0107	202.899	0.02222
	0.0108	-0.000946074	-0.00128						207.114	0.01009	203.15	0.02089
	0.01088	-0.00125	-0.00189						207.365	0.00969	203.402	0.0199
	0.01096	-0.00156	-0.0025						207.617	0.00831	203.653	0.0193
	0.01104	-0.00177	-0.00302						207.868	0.00876	203.904	0.01817
	0.01112	-0.00195	-0.00348						208.119	0.0092	204.155	0.01817
	0.0112	-0.00208	-0.00394						208.37	0.00901	204.407	0.01751
	0.01128	-0.0022	-0.00439						208.622	0.00982	204.658	0.01749
	0.01136	-0.00235	-0.00488						208.873	0.00933	204.909	0.01662
	0.01144	-0.0025	-0.00534						209.124	0.00913	205.16	0.0149
	0.01152	-0.00269	-0.00577						209.375	0.00913	205.412	0.01422
	0.0116	-0.00281	-0.0062						209.627	0.00961	205.663	0.0134
	0.01168	-0.00284	-0.00659						209.878	0.01033	205.914	0.01312
	0.01176	-0.00287	-0.0069						210.129	0.01061	206.165	0.01336
	0.01184	-0.00287	-0.00717						210.38	0.00981	206.417	0.01301
	0.01192	-0.00281	-0.00729						210.632	0.00994	206.668	0.01335
	0.012	-0.00266	-0.00735						210.883	0.01075	206.919	0.01284
	0.01208	-0.00241	-0.00735						211.134	0.01118	207.17	0.01218
	0.01216	-0.00214	-0.00726						211.385	0.01114	207.422	0.01227
	0.01224	-0.00186	-0.00708						211.637	0.01049	207.673	0.0117
	0.01232	-0.00156	-0.00674						211.888	0.01042	207.924	0.01147
	0.0124	-0.00128	-0.00626						212.139	0.01042	208.175	0.01169
	0.01248	-0.00101	-0.00571						212.39	0.00956	208.427	0.01108
	0.01256	-0.000732444	-0.00507						212.642	0.01	208.678	0.01058
	0.01264	-0.000396741	-0.00436						212.893	0.01	208.929	0.01045
	0.01272	-9.15555e-05	-0.00366						213.144	0.00996	209.181	0.01073
	0.0128	0.000244148	-0.00293						213.395	0.0097	209.432	0.01118
	0.01288	0.000640889	-0.00214						213.647	0.01011	209.683	0.01154
	0.01296	0.00107	-0.00131						213.898	0.00921	209.934	0.01084
	0.01304	0.00143	-0.000457778						214.149	0.0094	210.186	0.01072
	0.01312	0.00174	0.000366222						214.4	0.00911	210.437	0.00998
	0.0132	0.00198	0.00113						214.652	0.00957	210.688	0.01021
	0.01328	0.00217	0.00186						214.903	0.00939	210.939	0.01032
	0.01336	0.00232	0.00253						215.154	0.00892	211.191	0.01041
	0.01344	0.00244	0.00314						215.405	0.00787	211.442	0.00985
	0.01352	0.0025	0.00375						215.657	0.00788	211.693	0.00973
	0.0136	0.00253	0.00433						215.908	0.0082	211.944	0.0094
	0.01368	0.00256	0.00488						216.159	0.00757	212.196	0.00896
	0.01376	0.00259	0.00534						216.411	0.00715	212.447	0.00868
	0.01384	0.00259	0.00574						216.662	0.00673	212.698	0.0083
	0.01392	0.00259	0.00604						216.913	0.00623	212.949	0.008
	0.014	0.00247	0.00626						217.164	0.00528	213.201	0.00854
	0.01408	0.00232	0.00644						217.416	0.00524	213.452	0.00813
	0.01416	0.00214	0.00659						217.667	0.00575	213.703	0.00867
	0.01424	0.00195	0.00674						217.918	0.00508	213.954	0.00872
	0.01432	0.00174	0.0069						218.169	0.00579	214.206	0.00872
	0.0144	0.00162	0.00699						218.421	0.00639	214.457	0.00898
	0.01448	0.00156	0.00705						218.672	0.00681	214.708	0.00889
	0.01456	0.00156	0.00705						218.923	0.00678	214.959	0.00848
	0.01464	0.00165	0.00711						219.174	0.00742	215.211	0.00885
	0.01472	0.00177	0.00714						219.426	0.0078	215.462	0.00897
	0.0148	0.00186	0.00717						219.677	0.0087	215.713	0.00985
	0.01488	0.00186	0.0072						219.928	0.00883	215.964	0.00967
	0.01496	0.00174	0.00717						220.179	0.00861	216.216	0.00935
	0.01504	0.00162	0.00699						220.431	0.00861	216.467	0.00918
	0.01512	0.00143	0.00671						220.682	0.00853	216.718	0.00899
	0.0152	0.00116	0.00632						220.933	0.00838	216.969	0.00878
	0.01528	0.000885037	0.00583						221.184	0.00815	217.221	0.00855
	0.01536	0.00061037	0.00522						221.436	0.00784	217.472	0.0083
	0.01544	0.000305185	0.00446						221.687	0.00747	217.723	0.00804
	0.01552	-3.05185e-05	0.00357						221.938	0.00701	217.974	0.00775
	0.0156	-0.000396741	0.00269						222.189	0.00648	218.226	0.00744
	0.01568	-0.000762963	0.00186						222.441	0.00587	218.477	0.00712
	0.01576	-0.00107	0.00107						222.692	0.00519	218.728	0.00678
	0.01584	-0.0014	9.15555e-05
	0.01592	-0.00174	-0.000976592
	0.016	-0.00211	-0.00211
	0.01608	-0.00253	-0.00317
	0.01616	-0.0029	-0.00418
	0.01624	-0.00317	-0.0051
	0.01632	-0.00333	-0.00598
	0.0164	-0.00339	-0.00687
	0.01648	-0.00339	-0.00775
	0.01656	-0.00333	-0.00861
	0.01664	-0.00336	-0.00946
	0.01672	-0.00345	-0.01025
	0.0168	-0.0036	-0.01086
	0.01688	-0.00375	-0.01129
	0.01696	-0.00378	-0.01166
	0.01704	-0.00372	-0.01196
	0.01712	-0.00357	-0.01212
	0.0172	-0.0033	-0.01215
	0.01728	-0.00296	-0.01202
	0.01736	-0.00262	-0.01169
	0.01744	-0.00232	-0.01111
	0.01752	-0.00201	-0.01035
	0.0176	-0.00174	-0.00949
	0.01768	-0.00153	-0.00855
	0.01776	-0.00125	-0.0076
	0.01784	-0.000915555	-0.00665
	0.01792	-0.000579852	-0.00565
	0.018	-0.000183111	-0.00455
	0.01808	0.000244148	-0.00333
	0.01816	0.000732444	-0.00204
	0.01824	0.00122	-0.000793481
	0.01832	0.00159	0.000518815
	0.0184	0.00183	0.00183
	0.01848	0.00192	0.00305
	0.01856	0.00192	0.00418
	0.01864	0.00195	0.00516
	0.01872	0.00208	0.00613
	0.0188	0.00223	0.00708
	0.01888	0.00247	0.00803
	0.01896	0.00275	0.00879
	0.01904	0.0029	0.00943
	0.01912	0.00293	0.00998
	0.0192	0.00293	0.01053
	0.01928	0.00293	0.01102
	0.01936	0.00281	0.01138
	0.01944	0.00266	0.01166
	0.01952	0.00259	0.01187
	0.0196	0.00259	0.01205
	0.01968	0.00262	0.01218
	0.01976	0.00262	0.01218
	0.01984	0.00262	0.01205
	0.01992	0.00259	0.01181
	0.02	0.00253	0.01141
	0.02008	0.00235	0.0109
	0.02016	0.00211	0.01032
	0.02024	0.00177	0.00961
	0.02032	0.00131	0.00888
	0.0204	0.000854518	0.00806
	0.02048	0.000396741	0.00708
	0.02056	-3.05185e-05	0.00604
	0.02064	-0.000305185	0.00507
	0.02072	-0.000457778	0.00412
	0.0208	-0.000549333	0.00317
	0.02088	-0.000701926	0.00223
	0.02096	-0.000885037	0.00119
	0.02104	-0.0011	-3.05185e-05
	0.02112	-0.00131	-0.00137
	0.0212	-0.00146	-0.00272
	0.02128	-0.0015	-0.00403
	0.02136	-0.00143	-0.00531
	0.02144	-0.00128	-0.00659
	0.02152	-0.00122	-0.00787
	0.0216	-0.00125	-0.00922
	0.02168	-0.00146	-0.0105
	0.02176	-0.00177	-0.01172
	0.02184	-0.00211	-0.01291
	0.02192	-0.00241	-0.01401
	0.022	-0.00272	-0.01489
	0.02208	-0.00302	-0.01556
	0.02216	-0.0033	-0.01599
	0.02224	-0.00357	-0.01624
	0.02232	-0.00378	-0.0163
	0.0224	-0.00381	-0.01614
	0.02248	-0.00372	-0.01566
	0.02256	-0.00351	-0.01486
	0.02264	-0.0032	-0.01386
	0.02272	-0.00284	-0.01267
	0.0228	-0.00244	-0.01141
	0.02288	-0.00198	-0.01007
	0.02296	-0.00156	-0.00861
	0.02304	-0.0011	-0.00708
	0.02312	-0.000518815	-0.00549
	0.0232	9.15555e-05	-0.00391
	0.02328	0.000640889	-0.00238
	0.02336	0.00113	-0.000915555
	0.02344	0.00162	0.000549333
	0.02352	0.00204	0.00198
	0.0236	0.00235	0.00323
	0.02368	0.00259	0.00436
	0.02376	0.00287	0.00546
	0.02384	0.00311	0.00656
	0.02392	0.00339	0.0076
	0.024	0.00363	0.00851
	0.02408	0.00385	0.00931
	0.02416	0.00397	0.01001
	0.02424	0.00403	0.01071
	0.02432	0.00403	0.01135
	0.0244	0.00391	0.0119
	0.02448	0.00375	0.01236
	0.02456	0.0036	0.01273
	0.02464	0.00342	0.013
	0.02472	0.0032	0.01315
	0.0248	0.00305	0.01318
	0.02488	0.0029	0.01315
	0.02496	0.00272	0.01297
	0.02504	0.00244	0.01263
	0.02512	0.00214	0.01218
	0.0252	0.00183	0.01163
	0.02528	0.0015	0.01111
	0.02536	0.00104	0.01047
	0.02544	0.000488296	0.00961
	0.02552	-6.1037e-05	0.00861
	0.0256	-0.000549333	0.00751
	0.02568	-0.000976592	0.00635
	0.02576	-0.00134	0.0051
	0.02584	-0.00159	0.00385
	0.02592	-0.00174	0.00266
	0.026	-0.00192	0.00143
	0.02608	-0.00217	0.000122074
	0.02616	-0.00247	-0.00125
	0.02624	-0.00281	-0.00262
	0.02632	-0.00314	-0.004
	0.0264	-0.00336	-0.0054
	0.02648	-0.00342	-0.00678
	0.02656	-0.00333	-0.00809
	0.02664	-0.00323	-0.0094
	0.02672	-0.0032	-0.01059
	0.0268	-0.0032	-0.01169
	0.02688	-0.00327	-0.01263
	0.02696	-0.00342	-0.01352
	0.02704	-0.00357	-0.01434
	0.02712	-0.00372	-0.01505
	0.0272	-0.00381	-0.01563
	0.02728	-0.00375	-0.01605
	0.02736	-0.0036	-0.01636
	0.02744	-0.00336	-0.01651
	0.02752	-0.00311	-0.01639
	0.0276	-0.00284	-0.01593
	0.02768	-0.00262	-0.01517
	0.02776	-0.00241	-0.01419
	0.02784	-0.0022	-0.01303
	0.02792	-0.00192	-0.01169
	0.028	-0.00159	-0.01028
	0.02808	-0.00119	-0.00882
	0.02816	-0.000640889	-0.00732
	0.02824	-9.15555e-05	-0.00577
	0.02832	0.000518815	-0.00415
	0.0284	0.0011	-0.00247
	0.02848	0.00162	-0.000732444
	0.02856	0.00208	0.00101
	0.02864	0.00247	0.00275
	0.02872	0.00284	0.00439
	0.0288	0.00323	0.00592
	0.02888	0.00366	0.00735
	0.02896	0.00412	0.00873
	0.02904	0.00458	0.01004
	0.02912	0.00501	0.01126
	0.0292	0.00534	0.01233
	0.02928	0.00555	0.01315
	0.02936	0.00565	0.01373
	0.02944	0.00558	0.01416
	0.02952	0.00534	0.0144
	0.0296	0.00501	0.01447
	0.02968	0.00461	0.0144
	0.02976	0.00427	0.01419
	0.02984	0.00397	0.01392
	0.02992	0.00369	0.01349
	0.03	0.00342	0.01288
	0.03008	0.00314	0.01224
	0.03016	0.00287	0.01166
	0.03024	0.00253	0.01108
	0.03032	0.00217	0.0105
	0.0304	0.00168	0.00992
	0.03048	0.00113	0.00928
	0.03056	0.000549333	0.00858
	0.03064	-9.15555e-05	0.00772
	0.03072	-0.000762963	0.00671
	0.0308	-0.00143	0.00565
	0.03088	-0.00204	0.00452
	0.03096	-0.00269	0.00333
	0.03104	-0.00327	0.00208
	0.03112	-0.00378	0.000732444
	0.0312	-0.0043	-0.000701926
	0.03128	-0.00476	-0.00214
	0.03136	-0.00516	-0.00354
	0.03144	-0.00555	-0.00485
	0.03152	-0.00586	-0.00613
	0.0316	-0.0061	-0.00745
	0.03168	-0.00623	-0.0087
	0.03176	-0.00623	-0.0098
	0.03184	-0.00616	-0.01077
	0.03192	-0.00604	-0.01175
	0.032	-0.00595	-0.01263
	0.03208	-0.00592	-0.01343
	0.03216	-0.00586	-0.01404
	0.03224	-0.00577	-0.01444
	0.03232	-0.00568	-0.01471
	0.0324	-0.00549	-0.01492
	0.03248	-0.00519	-0.01495
	0.03256	-0.00473	-0.01474
	0.03264	-0.00412	-0.01437
	0.03272	-0.00336	-0.01389
	0.0328	-0.00262	-0.01321
	0.03288	-0.00192	-0.01224
	0.03296	-0.00122	-0.01105
	0.03304	-0.000488296	-0.0098
	0.03312	0.000183111	-0.00845
	0.0332	0.000854518	-0.00702
	0.03328	0.00153	-0.00549
	0.03336	0.0022	-0.00394
	0.03344	0.00287	-0.00235
	0.03352	0.00345	-0.000762963
	0.0336	0.00394	0.000854518
	0.03368	0.0043	0.00244
	0.03376	0.00455	0.00385
	0.03384	0.0047	0.00507
	0.03392	0.00476	0.00616
	0.034	0.00479	0.00714
	0.03408	0.00479	0.008
	0.03416	0.00488	0.00876
	0.03424	0.00501	0.00943
	0.03432	0.0051	0.01001
	0.0344	0.00513	0.01047
	0.03448	0.0051	0.01083
	0.03456	0.00504	0.01114
	0.03464	0.00485	0.01138
	0.03472	0.0047	0.01157
	0.0348	0.00461	0.01175
	0.03488	0.00455	0.0119
	0.03496	0.00449	0.01193
	0.03504	0.00446	0.0119
	0.03512	0.00443	0.01187
	0.0352	0.00433	0.01178
	0.03528	0.00418	0.0116
	0.03536	0.00394	0.01138
	0.03544	0.0036	0.01108
	0.03552	0.00317	0.01065
	0.0356	0.00256	0.01007
	0.03568	0.00189	0.00931
	0.03576	0.00125	0.00845
	0.03584	0.000732444	0.00754
	0.03592	0.00021363	0.00647
	0.036	-0.000335704	0.00537
	0.03608	-0.000854518	0.00418
	0.03616	-0.00128	0.00296
	0.03624	-0.00174	0.00162
	0.03632	-0.00223	0.000152593
	0.0364	-0.00275	-0.00143
	0.03648	-0.00327	-0.00308
	0.03656	-0.00378	-0.00467
	0.03664	-0.00424	-0.00613
	0.03672	-0.00464	-0.00751
	0.0368	-0.00491	-0.00879
	0.03688	-0.00507	-0.00998
	0.03696	-0.00516	-0.01111
	0.03704	-0.00516	-0.01215
	0.03712	-0.00513	-0.01306
	0.0372	-0.00516	-0.01386
	0.03728	-0.00528	-0.01453
	0.03736	-0.00543	-0.01502
	0.03744	-0.00546	-0.01538
	0.03752	-0.0054	-0.01566
	0.0376	-0.00519	-0.01572
	0.03768	-0.00485	-0.0155
	0.03776	-0.00436	-0.01511
	0.03784	-0.00388	-0.01459
	0.03792	-0.00342	-0.01389
	0.038	-0.00305	-0.01303
	0.03808	-0.00272	-0.01202
	0.03816	-0.00238	-0.0109
	0.03824	-0.00195	-0.00964
	0.03832	-0.00137	-0.0083
	0.0384	-0.000671407	-0.0069
	0.03848	6.1037e-05	-0.00543
	0.03856	0.000793481	-0.00391
	0.03864	0.00146	-0.00232
	0.03872	0.00208	-0.000701926
	0.0388	0.00262	0.000854518
	0.03888	0.00308	0.00226
	0.03896	0.00342	0.00357
	0.03904	0.00366	0.00473
	0.03912	0.00391	0.00574
	0.0392	0.00415	0.00674
	0.03928	0.00439	0.00778
	0.03936	0.00467	0.00879
	0.03944	0.00488	0.00967
	0.03952	0.00497	0.0105
	0.0396	0.00488	0.01123
	0.03968	0.00464	0.01181
	0.03976	0.0043	0.01221
	0.03984	0.00397	0.01245
	0.03992	0.00369	0.01267
	0.04	0.00339	0.01282
	0.04008	0.00311	0.01288
	0.04016	0.0029	0.01288
	0.04024	0.00275	0.01285
	0.04032	0.00262	0.01279
	0.0404	0.00256	0.01263
	0.04048	0.00244	0.01239
	0.04056	0.00235	0.01209
	0.04064	0.00226	0.0116
	0.04072	0.00201	0.01099
	0.0408	0.00159	0.01025
	0.04088	0.0011	0.00934
	0.04096	0.000671407	0.00821
	0.04104	0.000305185	0.00687
	0.04112	-6.1037e-05	0.00543
	0.0412	-0.000427259	0.004
	0.04128	-0.000732444	0.00262
	0.04136	-0.00107	0.00128
	0.04144	-0.00146	-0.000122074
	0.04152	-0.00192	-0.00162
	0.0416	-0.0025	-0.00305
	0.04168	-0.00311	-0.00443
	0.04176	-0.00366	-0.00574
	0.04184	-0.00406	-0.00708
	0.04192	-0.00433	-0.00833
	0.042	-0.00452	-0.00943
	0.04208	-0.00461	-0.01047
	0.04216	-0.00461	-0.01147
	0.04224	-0.00458	-0.01242
	0.04232	-0.00458	-0.01321
	0.0424	-0.00455	-0.01392
	0.04248	-0.00443	-0.0145
	0.04256	-0.00439	-0.01486
	0.04264	-0.00439	-0.01511
	0.04272	-0.00436	-0.01523
	0.0428	-0.0043	-0.01529
	0.04288	-0.00421	-0.01526
	0.04296	-0.00406	-0.01514
	0.04304	-0.00375	-0.01483
	0.04312	-0.00333	-0.01422
	0.0432	-0.0029	-0.01334
	0.04328	-0.00247	-0.01224
	0.04336	-0.00204	-0.01108
	0.04344	-0.00159	-0.00977
	0.04352	-0.00101	-0.00827
	0.0436	-0.000335704	-0.00665
	0.04368	0.000396741	-0.00501
	0.04376	0.0011	-0.00342
	0.04384	0.00174	-0.00177
	0.04392	0.00214	-6.1037e-05
	0.044	0.00238	0.00159
	0.04408	0.00256	0.00305
	0.04416	0.00275	0.00433
	0.04424	0.00296	0.00549
	0.04432	0.00327	0.00659
	0.0444	0.00357	0.00766
	0.04448	0.00394	0.0087
	0.04456	0.0043	0.00964
	0.04464	0.00461	0.0105
	0.04472	0.00476	0.01126
	0.0448	0.00479	0.01193
	0.04488	0.00479	0.01254
	0.04496	0.00479	0.01297
	0.04504	0.00467	0.01334
	0.04512	0.00449	0.01364
	0.0452	0.00424	0.01389
	0.04528	0.00403	0.01398
	0.04536	0.00385	0.01392
	0.04544	0.00372	0.01376
	0.04552	0.00363	0.01349
	0.0456	0.00357	0.01312
	0.04568	0.00342	0.01267
	0.04576	0.00311	0.01205
	0.04584	0.00269	0.01129
	0.04592	0.00211	0.01038
	0.046	0.00153	0.00937
	0.04608	0.00101	0.00824
	0.04616	0.000549333	0.00708
	0.04624	0.000183111	0.00592
	0.04632	-0.000244148	0.00476
	0.0464	-0.000671407	0.00357
	0.04648	-0.00113	0.00232
	0.04656	-0.00162	0.00104
	0.04664	-0.00226	-0.000274667
	0.04672	-0.00296	-0.00159
	0.0468	-0.00354	-0.00284
	0.04688	-0.00403	-0.00415
	0.04696	-0.00443	-0.00549
	0.04704	-0.00473	-0.00678
	0.04712	-0.00497	-0.008
	0.0472	-0.00513	-0.00919
	0.04728	-0.00531	-0.01025
	0.04736	-0.00546	-0.01129
	0.04744	-0.00555	-0.01224
	0.04752	-0.00558	-0.01315
	0.0476	-0.00558	-0.01398
	0.04768	-0.00558	-0.01456
	0.04776	-0.00549	-0.01502
	0.04784	-0.00531	-0.01535
	0.04792	-0.00501	-0.01544
	0.048	-0.00458	-0.01526
	0.04808	-0.00409	-0.01483
	0.04816	-0.00348	-0.01419
	0.04824	-0.00281	-0.01334
	0.04832	-0.00214	-0.0123
	0.0484	-0.00146	-0.01108
	0.04848	-0.000762963	-0.00974
	0.04856	-9.15555e-05	-0.00833
	0.04864	0.000518815	-0.00693
	0.04872	0.00113	-0.00549
	0.0488	0.00174	-0.00397
	0.04888	0.00229	-0.00238
	0.04896	0.00272	-0.000732444
	0.04904	0.00299	0.000885037
	0.04912	0.00314	0.00235
	0.0492	0.00323	0.00363
	0.04928	0.00323	0.00485
	0.04936	0.00327	0.00595
	0.04944	0.00327	0.00702
	0.04952	0.0033	0.008
	0.0496	0.00339	0.00885
	0.04968	0.00357	0.00958
	0.04976	0.00372	0.01022
	0.04984	0.00385	0.0108
	0.04992	0.00385	0.01132
	0.05	0.00375	0.01169
	0.05008	0.0036	0.01193
	0.05016	0.00342	0.01212
	0.05024	0.00327	0.01227
	0.05032	0.00317	0.01236
	0.0504	0.00317	0.0123
	0.05048	0.00323	0.01212
	0.05056	0.00333	0.01187
	0.05064	0.00339	0.01157
	0.05072	0.00339	0.01129
	0.0508	0.0033	0.01102
	0.05088	0.00311	0.01065
	0.05096	0.00281	0.01016
	0.05104	0.00238	0.00961
	0.05112	0.00186	0.00888
	0.0512	0.00137	0.00793
	0.05128	0.000915555	0.00681
	0.05136	0.000457778	0.00546
	0.05144	3.05185e-05	0.00406
	0.05152	-0.000427259	0.00259
	0.0516	-0.00101	0.00113
	0.05168	-0.00168	-0.000305185
	0.05176	-0.00238	-0.00174
	0.05184	-0.00311	-0.00314
	0.05192	-0.00381	-0.00467
	0.052	-0.00443	-0.00616
	0.05208	-0.00485	-0.00754
	0.05216	-0.00513	-0.00876
	0.05224	-0.00528	-0.00995
	0.05232	-0.0054	-0.01108
	0.0524	-0.00543	-0.01215
	0.05248	-0.0054	-0.013
	0.05256	-0.00534	-0.01367
	0.05264	-0.00531	-0.01422
	0.05272	-0.00534	-0.01468
	0.0528	-0.00537	-0.01502
	0.05288	-0.00528	-0.01523
	0.05296	-0.00504	-0.01538
	0.05304	-0.00461	-0.01541
	0.05312	-0.00409	-0.01529
	0.0532	-0.00345	-0.01495
	0.05328	-0.00275	-0.01447
	0.05336	-0.00211	-0.01373
	0.05344	-0.00153	-0.0127
	0.05352	-0.000946074	-0.01138
	0.0536	-0.000427259	-0.01001
	0.05368	3.05185e-05	-0.00858
	0.05376	0.000457778	-0.00705
	0.05384	0.000824	-0.0054
	0.05392	0.00125	-0.00363
	0.054	0.00168	-0.00186
	0.05408	0.00204	-0.000122074
	0.05416	0.00223	0.00146
	0.05424	0.00232	0.00293
	0.05432	0.00232	0.00433
	0.0544	0.00238	0.00574
	0.05448	0.0025	0.00702
	0.05456	0.00266	0.00818
	0.05464	0.00284	0.00916
	0.05472	0.00308	0.01001
	0.0548	0.00339	0.01068
	0.05488	0.00369	0.01117
	0.05496	0.00394	0.01147
	0.05504	0.00415	0.01172
	0.05512	0.00424	0.01196
	0.0552	0.00424	0.01227
	0.05528	0.00412	0.0126
	0.05536	0.00394	0.01294
	0.05544	0.00385	0.01318
	0.05552	0.00375	0.01328
	0.0556	0.00366	0.01325
	0.05568	0.00354	0.01312
	0.05576	0.00348	0.01291
	0.05584	0.00339	0.01257
	0.05592	0.00323	0.01215
	0.056	0.00293	0.0116
	0.05608	0.00244	0.01086
	0.05616	0.00189	0.00998
	0.05624	0.00134	0.00894
	0.05632	0.000854518	0.00787
	0.0564	0.000366222	0.00684
	0.05648	-0.000152593	0.00568
	0.05656	-0.000640889	0.00436
	0.05664	-0.0011	0.00296
	0.05672	-0.0015	0.00156
	0.0568	-0.00189	0.00021363
	0.05688	-0.00232	-0.0011
	0.05696	-0.00278	-0.00238
	0.05704	-0.0032	-0.00366
	0.05712	-0.00354	-0.00491
	0.0572	-0.00378	-0.00607
	0.05728	-0.00391	-0.00723
	0.05736	-0.004	-0.00848
	0.05744	-0.00406	-0.00977
	0.05752	-0.00403	-0.01102
	0.0576	-0.00397	-0.01224
	0.05768	-0.00391	-0.01334
	0.05776	-0.00385	-0.01431
	0.05784	-0.00375	-0.01508
	0.05792	-0.00366	-0.01566
	0.058	-0.00351	-0.01605
	0.05808	-0.00327	-0.01627
	0.05816	-0.00296	-0.01636
	0.05824	-0.00269	-0.01617
	0.05832	-0.00244	-0.01566
	0.0584	-0.00214	-0.01492
	0.05848	-0.00177	-0.01401
	0.05856	-0.00137	-0.01294
	0.05864	-0.000946074	-0.01172
	0.05872	-0.000549333	-0.01041
	0.0588	-0.000183111	-0.00909
	0.05888	0.00021363	-0.00772
	0.05896	0.000671407	-0.00626
	0.05904	0.00122	-0.00473
	0.05912	0.00174	-0.00317
	0.0592	0.00223	-0.00162
	0.05928	0.00269	-6.1037e-05
	0.05936	0.00311	0.0015
	0.05944	0.00342	0.00293
	0.05952	0.00351	0.00418
	0.0596	0.00345	0.00528
	0.05968	0.00336	0.00623
	0.05976	0.00333	0.00711
	0.05984	0.00333	0.008
	0.05992	0.00339	0.00891
	0.06	0.00348	0.00974
	0.06008	0.00354	0.01041
	0.06016	0.00345	0.01102
	0.06024	0.0032	0.01151
	0.06032	0.00287	0.01187
	0.0604	0.00244	0.01215
	0.06048	0.00195	0.01239
	0.06056	0.00153	0.01263
	0.06064	0.00128	0.01282
	0.06072	0.00125	0.01297
	0.0608	0.00131	0.01309
	0.06088	0.00134	0.01318
	0.06096	0.00134	0.01318
	0.06104	0.00134	0.013
	0.06112	0.00134	0.0127
	0.0612	0.00122	0.01224
	0.06128	0.000976592	0.01154
	0.06136	0.000640889	0.01059
	0.06144	0.000274667	0.00946
	0.06152	-0.000152593	0.00827
	0.0616	-0.00061037	0.00699
	0.06168	-0.0011	0.00562
	0.06176	-0.00153	0.00418
	0.06184	-0.00195	0.00275
	0.06192	-0.00238	0.00128
	0.062	-0.00284	-0.000305185
	0.06208	-0.00327	-0.00198
	0.06216	-0.00363	-0.00369
	0.06224	-0.00391	-0.00534
	0.06232	-0.00412	-0.00696
	0.0624	-0.00433	-0.00845
	0.06248	-0.00455	-0.00989
	0.06256	-0.00476	-0.01126
	0.06264	-0.00482	-0.0126
	0.06272	-0.00485	-0.01389
	0.0628	-0.00485	-0.01502
	0.06288	-0.00488	-0.0159
	0.06296	-0.00485	-0.01657
	0.06304	-0.00485	-0.01703
	0.06312	-0.00485	-0.01733
	0.0632	-0.00479	-0.01749
	0.06328	-0.00461	-0.01737
	0.06336	-0.00424	-0.01697
	0.06344	-0.00385	-0.0163
	0.06352	-0.00345	-0.01538
	0.0636	-0.00299	-0.01431
	0.06368	-0.00247	-0.01306
	0.06376	-0.00195	-0.01163
	0.06384	-0.00146	-0.01016
	0.06392	-0.000976592	-0.00867
	0.064	-0.000396741	-0.00708
	0.06408	0.000335704	-0.0054
	0.06416	0.00113	-0.00366
	0.06424	0.00183	-0.00192
	0.06432	0.00253	-0.00021363
	0.0644	0.00311	0.00146
	0.06448	0.00357	0.00308
	0.06456	0.00391	0.00461
	0.06464	0.00415	0.00592
	0.06472	0.00439	0.00705
	0.0648	0.00458	0.00806
	0.06488	0.00473	0.00897
	0.06496	0.00485	0.00983
	0.06504	0.00497	0.01065
	0.06512	0.00507	0.01141
	0.0652	0.00507	0.01202
	0.06528	0.00501	0.01242
	0.06536	0.00479	0.0127
	0.06544	0.00446	0.01291
	0.06552	0.00406	0.01309
	0.0656	0.00369	0.01318
	0.06568	0.00336	0.01318
	0.06576	0.00308	0.01312
	0.06584	0.0029	0.01303
	0.06592	0.00284	0.01282
	0.066	0.00284	0.0126
	0.06608	0.00281	0.01233
	0.06616	0.00278	0.01196
	0.06624	0.00269	0.01154
	0.06632	0.0025	0.01102
	0.0664	0.00217	0.01035
	0.06648	0.0018	0.00952
	0.06656	0.00137	0.00851
	0.06664	0.000854518	0.00745
	0.06672	0.000366222	0.00629
	0.0668	0	0.00504
	0.06688	-0.000274667	0.00375
	0.06696	-0.000518815	0.00238
	0.06704	-0.000885037	0.000915555
	0.06712	-0.0014	-0.000640889
	0.0672	-0.00192	-0.00223
	0.06728	-0.00241	-0.00388
	0.06736	-0.00293	-0.00558
	0.06744	-0.00339	-0.00723
	0.06752	-0.00372	-0.00873
	0.0676	-0.00397	-0.01016
	0.06768	-0.00415	-0.01151
	0.06776	-0.00424	-0.01276
	0.06784	-0.0043	-0.01386
	0.06792	-0.00436	-0.0148
	0.068	-0.00443	-0.01563
	0.06808	-0.00443	-0.01627
	0.06816	-0.00439	-0.01672
	0.06824	-0.00433	-0.01697
	0.06832	-0.00424	-0.017
	0.0684	-0.00403	-0.01685
	0.06848	-0.00372	-0.01651
	0.06856	-0.00339	-0.01593
	0.06864	-0.00299	-0.01511
	0.06872	-0.0025	-0.0141
	0.0688	-0.00201	-0.01285
	0.06888	-0.00153	-0.01151
	0.06896	-0.00107	-0.0101
	0.06904	-0.00061037	-0.00864
	0.06912	-9.15555e-05	-0.00711
	0.0692	0.000518815	-0.00555
	0.06928	0.00113	-0.004
	0.06936	0.00171	-0.00247
	0.06944	0.0022	-0.00104
	0.06952	0.00259	0.000366222
	0.0696	0.00287	0.0018
	0.06968	0.00308	0.00327
	0.06976	0.0033	0.00467
	0.06984	0.00345	0.00598
	0.06992	0.00354	0.00723
	0.07	0.00363	0.00839
	0.07008	0.00372	0.00946
	0.07016	0.00388	0.01041
	0.07024	0.00406	0.0112
	0.07032	0.00412	0.01184
	0.0704	0.00403	0.01224
	0.07048	0.00381	0.01248
	0.07056	0.00354	0.01263
	0.07064	0.00323	0.0127
	0.07072	0.00296	0.0127
	0.0708	0.00281	0.01263
	0.07088	0.00269	0.01257
	0.07096	0.00253	0.01248
	0.07104	0.00241	0.01233
	0.07112	0.00238	0.01209
	0.0712	0.00238	0.01178
	0.07128	0.00229	0.01151
	0.07136	0.00208	0.0112
	0.07144	0.00171	0.01071
	0.07152	0.00122	0.01007
	0.0716	0.000732444	0.00928
	0.07168	0.000274667	0.00836
	0.07176	-0.000122074	0.00729
	0.07184	-0.000488296	0.00613
	0.07192	-0.000793481	0.00504
	0.072	-0.00101	0.00394
	0.07208	-0.00125	0.00278
	0.07216	-0.00165	0.00159
	0.07224	-0.00214	0.000274667
	0.07232	-0.00266	-0.00107
	0.0724	-0.0032	-0.0025
	0.07248	-0.00375	-0.004
	0.07256	-0.00418	-0.00555
	0.07264	-0.00443	-0.00702
	0.07272	-0.00461	-0.00836
	0.0728	-0.00473	-0.00961
	0.07288	-0.00488	-0.0108
	0.07296	-0.00501	-0.01193
	0.07304	-0.0051	-0.01291
	0.07312	-0.00519	-0.0137
	0.0732	-0.00525	-0.01437
	0.07328	-0.00537	-0.01492
	0.07336	-0.00546	-0.01535
	0.07344	-0.00549	-0.01556
	0.07352	-0.00546	-0.0155
	0.0736	-0.00537	-0.01523
	0.07368	-0.00513	-0.01486
	0.07376	-0.00479	-0.01437
	0.07384	-0.00436	-0.0137
	0.07392	-0.00394	-0.01282
	0.074	-0.00348	-0.01169
	0.07408	-0.00305	-0.01025
	0.07416	-0.00253	-0.0087
	0.07424	-0.00186	-0.00711
	0.07432	-0.00104	-0.00555
	0.0744	-0.000122074	-0.00397
	0.07448	0.000732444	-0.00235
	0.07456	0.00143	-0.000732444
	0.07464	0.00201	0.000824
	0.07472	0.00247	0.00229
	0.0748	0.00281	0.00366
	0.07488	0.00308	0.00497
	0.07496	0.00342	0.00613
	0.07504	0.00385	0.00714
	0.07512	0.0043	0.00803
	0.0752	0.00473	0.00888
	0.07528	0.00513	0.00964
	0.07536	0.00546	0.01032
	0.07544	0.00574	0.01096
	0.07552	0.00592	0.01154
	0.0756	0.00604	0.01202
	0.07568	0.00616	0.01239
	0.07576	0.00623	0.01267
	0.07584	0.00623	0.01285
	0.07592	0.00616	0.01294
	0.076	0.00607	0.01297
	0.07608	0.00607	0.01306
	0.07616	0.00607	0.01303
	0.07624	0.00592	0.01285
	0.07632	0.00562	0.01254
	0.0764	0.00519	0.01209
	0.07648	0.0047	0.01154
	0.07656	0.00406	0.01102
	0.07664	0.0033	0.01041
	0.07672	0.00241	0.00964
	0.0768	0.00159	0.00873
	0.07688	0.000824	0.0076
	0.07696	0.000152593	0.00635
	0.07704	-0.000396741	0.00504
	0.07712	-0.000885037	0.00369
	0.0772	-0.00134	0.00232
	0.07728	-0.00189	0.000885037
	0.07736	-0.00253	-0.000640889
	0.07744	-0.0032	-0.00214
	0.07752	-0.00381	-0.00357
	0.0776	-0.00439	-0.00488
	0.07768	-0.00491	-0.00607
	0.07776	-0.00528	-0.00717
	0.07784	-0.00552	-0.00827
	0.07792	-0.00565	-0.00934
	0.078	-0.00568	-0.01032
	0.07808	-0.00571	-0.01129
	0.07816	-0.00574	-0.01224
	0.07824	-0.0058	-0.01306
	0.07832	-0.00589	-0.01373
	0.0784	-0.00595	-0.01425
	0.07848	-0.00592	-0.01465
	0.07856	-0.00571	-0.01486
	0.07864	-0.0054	-0.01486
	0.07872	-0.00501	-0.01468
	0.0788	-0.00464	-0.01428
	0.07888	-0.00427	-0.01373
	0.07896	-0.00381	-0.01303
	0.07904	-0.00336	-0.01221
	0.07912	-0.0029	-0.0112
	0.0792	-0.00244	-0.01007
	0.07928	-0.00189	-0.00891
	0.07936	-0.00122	-0.00772
	0.07944	-0.000579852	-0.00653
	0.07952	0	-0.00531
	0.0796	0.000549333	-0.00406
	0.07968	0.0011	-0.00278
	0.07976	0.00162	-0.00156
	0.07984	0.00211	-0.00021363
	0.07992	0.00247	0.00122
	0.08	0.00281	0.00262
	0.08008	0.00308	0.00388
	0.08016	0.00333	0.00501
	0.08024	0.0036	0.00595
	0.08032	0.00388	0.00687
	0.0804	0.00418	0.00769
	0.08048	0.00449	0.00845
	0.08056	0.00482	0.00913
	0.08064	0.00507	0.00967
	0.08072	0.00516	0.0101
	0.0808	0.0051	0.01044
	0.08088	0.00497	0.01065
	0.08096	0.00479	0.01077
	0.08104	0.00458	0.0109
	0.08112	0.00424	0.01096
	0.0812	0.00391	0.01099
	0.08128	0.00366	0.01093
	0.08136	0.00351	0.01083
	0.08144	0.00336	0.01074
	0.08152	0.00317	0.01065
	0.0816	0.0029	0.01053
	0.08168	0.0025	0.01022
	0.08176	0.00198	0.0098
	0.08184	0.00137	0.00916
	0.08192	0.000762963	0.00839
	0.082	0.000244148	0.00751
	0.08208	-0.00021363	0.00656
	0.08216	-0.000488296	0.00555
	0.08224	-0.000640889	0.00449
	0.08232	-0.000824	0.00339
	0.0824	-0.00113	0.00226
	0.08248	-0.00156	0.0011
	0.08256	-0.00211	-0.000122074
	0.08264	-0.00266	-0.0015
	0.08272	-0.00311	-0.00284
	0.0828	-0.00345	-0.00418
	0.08288	-0.00378	-0.00552
	0.08296	-0.00403	-0.0069
	0.08304	-0.00418	-0.00824
	0.08312	-0.00433	-0.00952
	0.0832	-0.00443	-0.01068
	0.08328	-0.00452	-0.01172
	0.08336	-0.00467	-0.01273
	0.08344	-0.00479	-0.0137
	0.08352	-0.00482	-0.01444
	0.0836	-0.00473	-0.01498
	0.08368	-0.00449	-0.01535
	0.08376	-0.00415	-0.01556
	0.08384	-0.00381	-0.01566
	0.08392	-0.00339	-0.0155
	0.084	-0.0029	-0.01502
	0.08408	-0.00235	-0.01419
	0.08416	-0.00186	-0.01306
	0.08424	-0.00143	-0.01172
	0.08432	-0.00107	-0.01022
	0.0844	-0.000640889	-0.00873
	0.08448	-0.000152593	-0.00726
	0.08456	0.000335704	-0.00577
	0.08464	0.000885037	-0.00424
	0.08472	0.0015	-0.00275
	0.0848	0.00211	-0.00122
	0.08488	0.00266	0.000366222
	0.08496	0.00305	0.00189
	0.08504	0.00336	0.00327
	0.08512	0.00351	0.00443
	0.0852	0.00354	0.0054
	0.08528	0.0036	0.00629
	0.08536	0.00366	0.00711
	0.08544	0.00369	0.0079
	0.08552	0.00372	0.00861
	0.0856	0.00372	0.00925
	0.08568	0.00369	0.00989
	0.08576	0.00363	0.01044
	0.08584	0.00357	0.0109
	0.08592	0.00351	0.0112
	0.086	0.00342	0.01141
	0.08608	0.00323	0.0116
	0.08616	0.00305	0.01175
	0.08624	0.00293	0.01187
	0.08632	0.0029	0.01184
	0.0864	0.0029	0.01175
	0.08648	0.0029	0.01157
	0.08656	0.00287	0.01129
	0.08664	0.00275	0.01093
	0.08672	0.00259	0.01047
	0.0868	0.00232	0.00998
	0.08688	0.00186	0.0094
	0.08696	0.00125	0.0087
	0.08704	0.000549333	0.0079
	0.08712	-0.000152593	0.00699
	0.0872	-0.000824	0.00601
	0.08728	-0.00137	0.00497
	0.08736	-0.00192	0.00391
	0.08744	-0.00241	0.00275
	0.08752	-0.0029	0.00159
	0.0876	-0.00333	0.000366222
	0.08768	-0.00378	-0.000976592
	0.08776	-0.00427	-0.00247
	0.08784	-0.00479	-0.004
	0.08792	-0.00528	-0.00543
	0.088	-0.00574	-0.00684
	0.08808	-0.00601	-0.00815
	0.08816	-0.00607	-0.00931
	0.08824	-0.00601	-0.01047
	0.08832	-0.00586	-0.0116
	0.0884	-0.00577	-0.01273
	0.08848	-0.00568	-0.01373
	0.08856	-0.00552	-0.01465
	0.08864	-0.00537	-0.01535
	0.08872	-0.00525	-0.01587
	0.0888	-0.00507	-0.01611
	0.08888	-0.00476	-0.01611
	0.08896	-0.0043	-0.0159
	0.08904	-0.00375	-0.0155
	0.08912	-0.0032	-0.01492
	0.0892	-0.00262	-0.0141
	0.08928	-0.00204	-0.01303
	0.08936	-0.0014	-0.01172
	0.08944	-0.000701926	-0.01025
	0.08952	3.05185e-05	-0.0087
	0.0896	0.000732444	-0.00717
	0.08968	0.00146	-0.00574
	0.08976	0.00217	-0.00443
	0.08984	0.00281	-0.00308
	0.08992	0.00342	-0.00171
	0.09	0.00397	-0.000366222
	0.09008	0.00436	0.000915555
	0.09016	0.00455	0.00229
	0.09024	0.00455	0.00366
	0.09032	0.00449	0.00497
	0.0904	0.00449	0.0062
	0.09048	0.00449	0.00745
	0.09056	0.00449	0.00867
	0.09064	0.00452	0.00983
	0.09072	0.00452	0.01086
	0.0908	0.00449	0.01175
	0.09088	0.0043	0.01248
	0.09096	0.00403	0.01309
	0.09104	0.00369	0.01361
	0.09112	0.00336	0.01401
	0.0912	0.00305	0.01428
	0.09128	0.00278	0.01437
	0.09136	0.00253	0.01431
	0.09144	0.00235	0.01419
	0.09152	0.00232	0.01407
	0.0916	0.00232	0.01389
	0.09168	0.00235	0.01364
	0.09176	0.00229	0.01331
	0.09184	0.00217	0.01288
	0.09192	0.00204	0.01242
	0.092	0.00186	0.01184
	0.09208	0.00153	0.01108
	0.09216	0.00113	0.01007
	0.09224	0.000671407	0.00876
	0.09232	0.000244148	0.00732
	0.0924	-0.000244148	0.00583
	0.09248	-0.000732444	0.00433
	0.09256	-0.00119	0.00278
	0.09264	-0.00162	0.00128
	0.09272	-0.00211	-0.000122074
	0.0928	-0.00262	-0.00143
	0.09288	-0.00317	-0.00275
	0.09296	-0.00363	-0.00409
	0.09304	-0.00394	-0.00549
	0.09312	-0.00421	-0.00693
	0.0932	-0.00443	-0.00833
	0.09328	-0.00455	-0.00961
	0.09336	-0.00461	-0.0108
	0.09344	-0.00458	-0.0119
	0.09352	-0.00458	-0.013
	0.0936	-0.00458	-0.01398
	0.09368	-0.00464	-0.01471
	0.09376	-0.00476	-0.0152
	0.09384	-0.00485	-0.01544
	0.09392	-0.00485	-0.01556
	0.094	-0.00476	-0.01556
	0.09408	-0.00455	-0.01538
	0.09416	-0.00418	-0.01502
	0.09424	-0.00366	-0.01447
	0.09432	-0.00302	-0.01382
	0.0944	-0.00238	-0.01306
	0.09448	-0.0018	-0.01218
	0.09456	-0.00125	-0.01117
	0.09464	-0.000732444	-0.01007
	0.09472	-0.000183111	-0.00888
	0.0948	0.000396741	-0.0076
	0.09488	0.000976592	-0.00626
	0.09496	0.00156	-0.00488
	0.09504	0.00208	-0.00351
	0.09512	0.00256	-0.00208
	0.0952	0.00296	-0.000701926
	0.09528	0.0033	0.00061037
	0.09536	0.00351	0.00177
	0.09544	0.00372	0.00287
	0.09552	0.00397	0.004
	0.0956	0.00424	0.0051
	0.09568	0.00452	0.00607
	0.09576	0.00473	0.00702
	0.09584	0.00485	0.00797
	0.09592	0.00485	0.00885
	0.096	0.00488	0.0097
	0.09608	0.00485	0.01053
	0.09616	0.00473	0.01129
	0.09624	0.00458	0.0119
	0.09632	0.00446	0.01239
	0.0964	0.00427	0.01279
	0.09648	0.00406	0.01306
	0.09656	0.00391	0.01315
	0.09664	0.00375	0.01318
	0.09672	0.00357	0.01318
	0.0968	0.00336	0.01312
	0.09688	0.0032	0.01291
	0.09696	0.00296	0.01263
	0.09704	0.00259	0.01227
	0.09712	0.00204	0.01178
	0.0972	0.00143	0.01123
	0.09728	0.000824	0.01053
	0.09736	0.00021363	0.00964
	0.09744	-0.000335704	0.00861
	0.09752	-0.000885037	0.00735
	0.0976	-0.00137	0.00598
	0.09768	-0.00183	0.00455
	0.09776	-0.00229	0.00305
	0.09784	-0.00262	0.0015
	0.09792	-0.00293	-0.000152593
	0.098	-0.00327	-0.0018
	0.09808	-0.00363	-0.00348
	0.09816	-0.00394	-0.00513
	0.09824	-0.00415	-0.00668
	0.09832	-0.0043	-0.00806
	0.0984	-0.00433	-0.00925
	0.09848	-0.00433	-0.01028
	0.09856	-0.00433	-0.01126
	0.09864	-0.00443	-0.01218
	0.09872	-0.00461	-0.01306
	0.0988	-0.00482	-0.01379
	0.09888	-0.00497	-0.01437
	0.09896	-0.0051	-0.0148
	0.09904	-0.00513	-0.01511
	0.09912	-0.00497	-0.01538
	0.0992	-0.00467	-0.01547
	0.09928	-0.0043	-0.01532
	0.09936	-0.00388	-0.01505
	0.09944	-0.00345	-0.01459
	0.09952	-0.00305	-0.01389
	0.0996	-0.00275	-0.01294
	0.09968	-0.00241	-0.01178
	0.09976	-0.00204	-0.01047
	0.09984	-0.00162	-0.00906
	0.09992	-0.0011	-0.00754
	0.1	-0.000457778	-0.00601
	0.10008	0.000244148	-0.00446
	0.10016	0.000885037	-0.00281
	0.10024	0.0014	-0.00107
	0.10032	0.00183	0.000640889
	0.1004	0.00217	0.00226
	0.10048	0.00241	0.00372
	0.10056	0.00266	0.00501
	0.10064	0.00287	0.0061
	0.10072	0.00317	0.00711
	0.1008	0.00351	0.00806
	0.10088	0.00385	0.00888
	0.10096	0.00409	0.00958
	0.10104	0.00433	0.01019
	0.10112	0.00449	0.01074
	0.1012	0.00461	0.0112
	0.10128	0.00473	0.01154
	0.10136	0.00482	0.01169
	0.10144	0.00482	0.01166
	0.10152	0.00479	0.01157
	0.1016	0.00476	0.01144
	0.10168	0.0047	0.01126
	0.10176	0.00455	0.01105
	0.10184	0.00439	0.01083
	0.10192	0.00424	0.01062
	0.102	0.00406	0.01038
	0.10208	0.00378	0.0101
	0.10216	0.00345	0.0097
	0.10224	0.00311	0.00919
	0.10232	0.00275	0.00858
	0.1024	0.00238	0.00787
	0.10248	0.00201	0.00708
	0.10256	0.00159	0.0062
	0.10264	0.00107	0.00528
	0.10272	0.000488296	0.00421
	0.1028	-9.15555e-05	0.00296
	0.10288	-0.000671407	0.00159
	0.10296	-0.00131	0.000244148
	0.10304	-0.00198	-0.00104
	0.10312	-0.00272	-0.00232
	0.1032	-0.00339	-0.00366
	0.10328	-0.00391	-0.00504
	0.10336	-0.00421	-0.00632
	0.10344	-0.00433	-0.00748
	0.10352	-0.00439	-0.00855
	0.1036	-0.00443	-0.00952
	0.10368	-0.00443	-0.01044
	0.10376	-0.00443	-0.01129
	0.10384	-0.00443	-0.01209
	0.10392	-0.00446	-0.01282
	0.104	-0.00449	-0.01346
	0.10408	-0.00452	-0.01404
	0.10416	-0.00446	-0.0145
	0.10424	-0.0043	-0.01477
	0.10432	-0.00409	-0.01489
	0.1044	-0.00394	-0.0148
	0.10448	-0.00378	-0.01453
	0.10456	-0.0036	-0.01401
	0.10464	-0.00336	-0.01328
	0.10472	-0.00308	-0.01239
	0.1048	-0.00281	-0.01138
	0.10488	-0.00253	-0.01019
	0.10496	-0.00226	-0.00885
	0.10504	-0.00192	-0.00742
	0.10512	-0.0015	-0.00583
	0.1052	-0.000976592	-0.00415
	0.10528	-0.000427259	-0.00238
	0.10536	6.1037e-05	-0.00061037
	0.10544	0.000488296	0.00119
	0.10552	0.000915555	0.00287
	0.1056	0.00131	0.00443
	0.10568	0.00162	0.0058
	0.10576	0.00192	0.00702
	0.10584	0.00223	0.00812
	0.10592	0.00259	0.00909
	0.106	0.00302	0.00998
	0.10608	0.00348	0.01077
	0.10616	0.00391	0.01154
	0.10624	0.0043	0.01212
	0.10632	0.00458	0.01251
	0.1064	0.00473	0.01282
	0.10648	0.00479	0.01309
	0.10656	0.00476	0.01321
	0.10664	0.0047	0.01318
	0.10672	0.00464	0.01303
	0.1068	0.00458	0.01291
	0.10688	0.00449	0.01282
	0.10696	0.00439	0.01267
	0.10704	0.00433	0.01242
	0.10712	0.00424	0.01196
	0.1072	0.00409	0.01138
	0.10728	0.00385	0.01068
	0.10736	0.00357	0.00992
	0.10744	0.0032	0.00903
	0.10752	0.00284	0.00803
	0.1076	0.00238	0.00687
	0.10768	0.00195	0.00562
	0.10776	0.00156	0.00436
	0.10784	0.00119	0.00311
	0.10792	0.000762963	0.00192
	0.108	0.000274667	0.000762963
	0.10808	-0.000335704	-0.000335704
	0.10816	-0.00107	-0.00143
	0.10824	-0.00183	-0.00262
	0.10832	-0.00256	-0.00394
	0.1084	-0.00327	-0.00534
	0.10848	-0.00391	-0.00665
	0.10856	-0.00446	-0.00784
	0.10864	-0.00491	-0.00891
	0.10872	-0.00528	-0.00989
	0.1088	-0.00562	-0.01083
	0.10888	-0.00592	-0.01175
	0.10896	-0.00613	-0.01267
	0.10904	-0.00632	-0.01346
	0.10912	-0.00644	-0.01407
	0.1092	-0.00644	-0.0145
	0.10928	-0.00638	-0.01477
	0.10936	-0.00616	-0.01492
	0.10944	-0.00577	-0.01495
	0.10952	-0.00522	-0.0148
	0.1096	-0.00455	-0.01447
	0.10968	-0.00372	-0.01392
	0.10976	-0.0029	-0.01312
	0.10984	-0.00217	-0.01215
	0.10992	-0.00143	-0.01099
	0.11	-0.000701926	-0.00977
	0.11008	-3.05185e-05	-0.00855
	0.11016	0.000640889	-0.00723
	0.11024	0.00122	-0.00586
	0.11032	0.00177	-0.00443
	0.1104	0.00232	-0.00287
	0.11048	0.00284	-0.00131
	0.11056	0.00323	0.000152593
	0.11064	0.00345	0.00156
	0.11072	0.00351	0.00299
	0.1108	0.00348	0.00439
	0.11088	0.00336	0.00574
	0.11096	0.00323	0.00699
	0.11104	0.00323	0.00812
	0.11112	0.0033	0.00916
	0.1112	0.0033	0.01016
	0.11128	0.0032	0.01114
	0.11136	0.00299	0.01193
	0.11144	0.00275	0.0126
	0.11152	0.00244	0.01309
	0.1116	0.00214	0.01346
	0.11168	0.00177	0.01373
	0.11176	0.00146	0.01386
	0.11184	0.00125	0.01395
	0.11192	0.00122	0.01392
	0.112	0.00131	0.01376
	0.11208	0.0014	0.01346
	0.11216	0.00146	0.013
	0.11224	0.00156	0.01254
	0.11232	0.00159	0.01212
	0.1124	0.0015	0.01157
	0.11248	0.00134	0.01093
	0.11256	0.00116	0.01019
	0.11264	0.000976592	0.00934
	0.11272	0.000762963	0.00833
	0.1128	0.000579852	0.0072
	0.11288	0.000396741	0.00598
	0.11296	0.00021363	0.0047
	0.11304	0	0.00342
	0.11312	-0.000335704	0.00208
	0.1132	-0.000732444	0.000671407
	0.11328	-0.00122	-0.000793481
	0.11336	-0.00177	-0.00235
	0.11344	-0.00238	-0.00388
	0.11352	-0.00305	-0.00534
	0.1136	-0.00366	-0.00678
	0.11368	-0.00418	-0.00812
	0.11376	-0.00458	-0.00937
	0.11384	-0.00485	-0.01059
	0.11392	-0.00513	-0.0119
	0.114	-0.0054	-0.01321
	0.11408	-0.00565	-0.01444
	0.11416	-0.00586	-0.01559
	0.11424	-0.00589	-0.0166
	0.11432	-0.00589	-0.01737
	0.1144	-0.00586	-0.01791
	0.11448	-0.00577	-0.01825
	0.11456	-0.00549	-0.01837
	0.11464	-0.00504	-0.01825
	0.11472	-0.00455	-0.01785
	0.1148	-0.00403	-0.01718
	0.11488	-0.00348	-0.01621
	0.11496	-0.00287	-0.01502
	0.11504	-0.00226	-0.01361
	0.11512	-0.00162	-0.01209
	0.1152	-0.000946074	-0.0105
	0.11528	-0.00021363	-0.00879
	0.11536	0.000518815	-0.00699
	0.11544	0.00131	-0.00513
	0.11552	0.00211	-0.00327
	0.1156	0.00284	-0.00143
	0.11568	0.00339	0.000335704
	0.11576	0.00372	0.00208
	0.11584	0.00397	0.00372
	0.11592	0.00409	0.00534
	0.116	0.00406	0.0069
	0.11608	0.00397	0.00839
	0.11616	0.00394	0.0098
	0.11624	0.004	0.01114
	0.11632	0.00412	0.01233
	0.1164	0.00424	0.01334
	0.11648	0.00433	0.01413
	0.11656	0.00433	0.01477
	0.11664	0.00421	0.0152
	0.11672	0.00403	0.01541
	0.1168	0.00381	0.01553
	0.11688	0.00369	0.01553
	0.11696	0.0036	0.01544
	0.11704	0.00354	0.01517
	0.11712	0.00351	0.01474
	0.1172	0.00351	0.01416
	0.11728	0.00348	0.01349
	0.11736	0.00336	0.01279
	0.11744	0.00317	0.01209
	0.11752	0.00299	0.01129
	0.1176	0.00275	0.01041
	0.11768	0.00241	0.00946
	0.11776	0.00201	0.00842
	0.11784	0.00153	0.00729
	0.11792	0.00113	0.00604
	0.118	0.000854518	0.00467
	0.11808	0.000640889	0.00317
	0.11816	0.000366222	0.00171
	0.11824	9.15555e-05	0.000305185
	0.11832	-0.000244148	-0.0011
	0.1184	-0.000640889	-0.00259
	0.11848	-0.00113	-0.00403
	0.11856	-0.00159	-0.0054
	0.11864	-0.00204	-0.00668
	0.11872	-0.00241	-0.00784
	0.1188	-0.00269	-0.00897
	0.11888	-0.0029	-0.01004
	0.11896	-0.00311	-0.01108
	0.11904	-0.00327	-0.01212
	0.11912	-0.00339	-0.01306
	0.1192	-0.00351	-0.01398
	0.11928	-0.00363	-0.01477
	0.11936	-0.00381	-0.01544
	0.11944	-0.00403	-0.0159
	0.11952	-0.00418	-0.01614
	0.1196	-0.00418	-0.01624
	0.11968	-0.00406	-0.01614
	0.11976	-0.00381	-0.01587
	0.11984	-0.00339	-0.01547
	0.11992	-0.00296	-0.01489
	0.12	-0.00253	-0.0141
	0.12008	-0.0022	-0.01306
	0.12016	-0.00192	-0.01178
	0.12024	-0.00165	-0.01038
	0.12032	-0.00134	-0.00882
	0.1204	-0.000946074	-0.00723
	0.12048	-0.000457778	-0.00558
	0.12056	9.15555e-05	-0.00388
	0.12064	0.000701926	-0.0022
	0.12072	0.00128	-0.000549333
	0.1208	0.00177	0.00107
	0.12088	0.00211	0.00259
	0.12096	0.00235	0.00403
	0.12104	0.00253	0.00537
	0.12112	0.00266	0.00659
	0.1212	0.00269	0.00781
	0.12128	0.00269	0.00894
	0.12136	0.00275	0.00995
	0.12144	0.00287	0.01083
	0.12152	0.00296	0.01166
	0.1216	0.00296	0.01236
	0.12168	0.0029	0.01294
	0.12176	0.00278	0.01346
	0.12184	0.00256	0.01382
	0.12192	0.00229	0.01407
	0.122	0.00195	0.01419
	0.12208	0.00171	0.01419
	0.12216	0.00156	0.0141
	0.12224	0.00143	0.01395
	0.12232	0.00143	0.0137
	0.1224	0.00153	0.01343
	0.12248	0.00168	0.01306
	0.12256	0.00177	0.0126
	0.12264	0.00174	0.01199
	0.12272	0.00153	0.01129
	0.1228	0.00119	0.01044
	0.12288	0.000793481	0.0094
	0.12296	0.000427259	0.00824
	0.12304	0.000122074	0.00702
	0.12312	-9.15555e-05	0.00568
	0.1232	-0.000244148	0.00421
	0.12328	-0.000335704	0.00275
	0.12336	-0.000427259	0.00128
	0.12344	-0.000488296	-0.000183111
	0.12352	-0.00061037	-0.00171
	0.1236	-0.000854518	-0.00323
	0.12368	-0.00116	-0.00476
	0.12376	-0.00143	-0.00623
	0.12384	-0.00162	-0.00754
	0.12392	-0.00171	-0.00873
	0.124	-0.00171	-0.00986
	0.12408	-0.00165	-0.01093
	0.12416	-0.00159	-0.0119
	0.12424	-0.00156	-0.01285
	0.12432	-0.00165	-0.0137
	0.1244	-0.0018	-0.01447
	0.12448	-0.00198	-0.01505
	0.12456	-0.0022	-0.01544
	0.12464	-0.00241	-0.01572
	0.12472	-0.0025	-0.01581
	0.1248	-0.00253	-0.01572
	0.12488	-0.00253	-0.01544
	0.12496	-0.00247	-0.01495
	0.12504	-0.00238	-0.01425
	0.12512	-0.00226	-0.0134
	0.1252	-0.00204	-0.01233
	0.12528	-0.0018	-0.01108
	0.12536	-0.00156	-0.00977
	0.12544	-0.00134	-0.00833
	0.12552	-0.0011	-0.00681
	0.1256	-0.000824	-0.00516
	0.12568	-0.000518815	-0.00354
	0.12576	-0.000152593	-0.00195
	0.12584	0.000183111	-0.000396741
	0.12592	0.000457778	0.00107
	0.126	0.000732444	0.0025
	0.12608	0.00107	0.00388
	0.12616	0.0014	0.00519
	0.12624	0.00168	0.00641
	0.12632	0.00198	0.00757
	0.1264	0.00232	0.00864
	0.12648	0.00266	0.00958
	0.12656	0.00293	0.01041
	0.12664	0.00314	0.01111
	0.12672	0.00327	0.01169
	0.1268	0.00323	0.01215
	0.12688	0.00311	0.01251
	0.12696	0.00296	0.01273
	0.12704	0.00281	0.01291
	0.12712	0.00269	0.013
	0.1272	0.00262	0.01291
	0.12728	0.00266	0.01273
	0.12736	0.00278	0.01245
	0.12744	0.00293	0.01209
	0.12752	0.00314	0.01166
	0.1276	0.0033	0.01126
	0.12768	0.0033	0.0108
	0.12776	0.00314	0.01025
	0.12784	0.00284	0.00958
	0.12792	0.00244	0.00879
	0.128	0.00192	0.0079
	0.12808	0.0014	0.00696
	0.12816	0.000885037	0.00592
	0.12824	0.000366222	0.00476
	0.12832	-0.000122074	0.00351
	0.1284	-0.000671407	0.00226
	0.12848	-0.00128	0.00104
	0.12856	-0.00186	-0.00021363
	0.12864	-0.00244	-0.00156
	0.12872	-0.00311	-0.0029
	0.1288	-0.00378	-0.00421
	0.12888	-0.00427	-0.00549
	0.12896	-0.00458	-0.00671
	0.12904	-0.00473	-0.00787
	0.12912	-0.00485	-0.009
	0.1292	-0.00501	-0.01007
	0.12928	-0.00513	-0.01099
	0.12936	-0.00522	-0.01187
	0.12944	-0.00531	-0.01273
	0.12952	-0.00549	-0.01358
	0.1296	-0.00568	-0.01428
	0.12968	-0.00577	-0.01477
	0.12976	-0.00571	-0.01508
	0.12984	-0.00562	-0.01526
	0.12992	-0.00549	-0.01523
	0.13	-0.00531	-0.01511
	0.13008	-0.0051	-0.0148
	0.13016	-0.00482	-0.01431
	0.13024	-0.00452	-0.01355
	0.13032	-0.00421	-0.0126
	0.1304	-0.00391	-0.01147
	0.13048	-0.00363	-0.01028
	0.13056	-0.00327	-0.00897
	0.13064	-0.00284	-0.00763
	0.13072	-0.00235	-0.00623
	0.1308	-0.0018	-0.00476
	0.13088	-0.00116	-0.00314
	0.13096	-0.000488296	-0.0014
	0.13104	0.000183111	0.000305185
	0.13112	0.000793481	0.00189
	0.1312	0.00122	0.00339
	0.13128	0.00162	0.00479
	0.13136	0.00208	0.00616
	0.13144	0.00256	0.00748
	0.13152	0.00308	0.00864
	0.1316	0.00366	0.00961
	0.13168	0.00424	0.01047
	0.13176	0.00476	0.01117
	0.13184	0.00525	0.01181
	0.13192	0.00568	0.01239
	0.132	0.00598	0.01276
	0.13208	0.00616	0.01291
	0.13216	0.00623	0.01294
	0.13224	0.00623	0.01291
	0.13232	0.00613	0.01282
	0.1324	0.00604	0.01267
	0.13248	0.00592	0.01242
	0.13256	0.00577	0.01209
	0.13264	0.00565	0.01166
	0.13272	0.00546	0.01126
	0.1328	0.00522	0.01086
	0.13288	0.00488	0.01035
	0.13296	0.00452	0.0097
	0.13304	0.00412	0.00891
	0.13312	0.00369	0.00797
	0.1332	0.0033	0.00693
	0.13328	0.00287	0.00586
	0.13336	0.00247	0.0047
	0.13344	0.00214	0.00351
	0.13352	0.00177	0.00229
	0.1336	0.00137	0.00107
	0.13368	0.000915555	-0.000152593
	0.13376	0.000366222	-0.00143
	0.13384	-0.000274667	-0.00278
	0.13392	-0.000976592	-0.00412
	0.134	-0.00168	-0.0054
	0.13408	-0.00226	-0.00662
	0.13416	-0.00269	-0.00778
	0.13424	-0.00299	-0.00888
	0.13432	-0.00323	-0.00986
	0.1344	-0.00348	-0.01077
	0.13448	-0.00375	-0.01172
	0.13456	-0.00403	-0.0126
	0.13464	-0.00427	-0.01343
	0.13472	-0.00449	-0.01407
	0.1348	-0.00464	-0.01459
	0.13488	-0.00479	-0.01495
	0.13496	-0.00491	-0.01523
	0.13504	-0.00497	-0.01541
	0.13512	-0.00497	-0.01544
	0.1352	-0.00482	-0.01529
	0.13528	-0.00464	-0.01486
	0.13536	-0.00446	-0.01419
	0.13544	-0.0043	-0.01321
	0.13552	-0.00412	-0.01193
	0.1356	-0.00391	-0.0105
	0.13568	-0.00366	-0.00897
	0.13576	-0.0033	-0.00745
	0.13584	-0.00281	-0.00586
	0.13592	-0.00226	-0.00418
	0.136	-0.00165	-0.00241
	0.13608	-0.00107	-0.000579852
	0.13616	-0.000488296	0.00122
	0.13624	6.1037e-05	0.0029
	0.13632	0.000579852	0.00439
	0.1364	0.000915555	0.00571
	0.13648	0.0011	0.0069
	0.13656	0.00128	0.00797
	0.13664	0.00156	0.00891
	0.13672	0.00189	0.0098
	0.1368	0.00223	0.01068
	0.13688	0.00253	0.01151
	0.13696	0.00284	0.01224
	0.13704	0.00317	0.01276
	0.13712	0.00342	0.01306
	0.1372	0.00354	0.01328
	0.13728	0.00363	0.01346
	0.13736	0.00375	0.01358
	0.13744	0.00388	0.01355
	0.13752	0.004	0.01343
	0.1376	0.00415	0.01321
	0.13768	0.00427	0.013
	0.13776	0.00427	0.01282
	0.13784	0.00421	0.01257
	0.13792	0.00406	0.01227
	0.138	0.00388	0.01184
	0.13808	0.00354	0.01117
	0.13816	0.00317	0.01035
	0.13824	0.00278	0.00946
	0.13832	0.00235	0.00855
	0.1384	0.00189	0.00751
	0.13848	0.00146	0.00638
	0.13856	0.0011	0.00519
	0.13864	0.000732444	0.00391
	0.13872	0.000244148	0.00259
	0.1388	-0.000244148	0.00128
	0.13888	-0.000762963	-3.05185e-05
	0.13896	-0.00125	-0.0014
	0.13904	-0.0018	-0.00278
	0.13912	-0.00241	-0.00418
	0.1392	-0.00299	-0.00565
	0.13928	-0.00348	-0.00705
	0.13936	-0.00385	-0.00836
	0.13944	-0.00412	-0.00961
	0.13952	-0.00436	-0.01086
	0.1396	-0.00458	-0.01205
	0.13968	-0.00479	-0.01315
	0.13976	-0.00504	-0.01416
	0.13984	-0.00525	-0.01511
	0.13992	-0.00543	-0.0159
	0.14	-0.00549	-0.01648
	0.14008	-0.00543	-0.01679
	0.14016	-0.00525	-0.01685
	0.14024	-0.00494	-0.01679
	0.14032	-0.00452	-0.01657
	0.1404	-0.004	-0.01611
	0.14048	-0.00345	-0.01535
	0.14056	-0.0029	-0.01428
	0.14064	-0.00232	-0.013
	0.14072	-0.00177	-0.01157
	0.1408	-0.00119	-0.01004
	0.14088	-0.00061037	-0.00848
	0.14096	3.05185e-05	-0.0069
	0.14104	0.000671407	-0.00528
	0.14112	0.00128	-0.00357
	0.1412	0.00192	-0.00183
	0.14128	0.00256	-3.05185e-05
	0.14136	0.00299	0.00165
	0.14144	0.00323	0.00317
	0.14152	0.00336	0.00455
	0.1416	0.00336	0.0058
	0.14168	0.0033	0.00699
	0.14176	0.0032	0.00818
	0.14184	0.00314	0.0094
	0.14192	0.00311	0.01044
	0.142	0.00317	0.01126
	0.14208	0.00323	0.0119
	0.14216	0.00333	0.01239
	0.14224	0.00339	0.01276
	0.14232	0.00339	0.01303
	0.1424	0.0033	0.01325
	0.14248	0.00314	0.01337
	0.14256	0.00305	0.01334
	0.14264	0.00296	0.01312
	0.14272	0.0029	0.01273
	0.1428	0.00299	0.01221
	0.14288	0.00314	0.01166
	0.14296	0.00333	0.01108
	0.14304	0.00339	0.01053
	0.14312	0.00327	0.00998
	0.1432	0.00293	0.00943
	0.14328	0.00244	0.00882
	0.14336	0.00198	0.00812
	0.14344	0.00156	0.00732
	0.14352	0.00122	0.00638
	0.1436	0.000915555	0.00528
	0.14368	0.00061037	0.00409
	0.14376	0.000427259	0.00284
	0.14384	0.000244148	0.00162
	0.14392	0	0.000396741
	0.144	-0.000305185	-0.000824
	0.14408	-0.00061037	-0.00201
	0.14416	-0.000915555	-0.0032
	0.14424	-0.00128	-0.00439
	0.14432	-0.00165	-0.00555
	0.1444	-0.00204	-0.00674
	0.14448	-0.00226	-0.00797
	0.14456	-0.00238	-0.00913
	0.14464	-0.0025	-0.01013
	0.14472	-0.00266	-0.01093
	0.1448	-0.00287	-0.01166
	0.14488	-0.00314	-0.01239
	0.14496	-0.00339	-0.01312
	0.14504	-0.00372	-0.01373
	0.14512	-0.00406	-0.01422
	0.1452	-0.00433	-0.01456
	0.14528	-0.00449	-0.01474
	0.14536	-0.00452	-0.01477
	0.14544	-0.00439	-0.01465
	0.14552	-0.00415	-0.01434
	0.1456	-0.00385	-0.01376
	0.14568	-0.00348	-0.01294
	0.14576	-0.00311	-0.01181
	0.14584	-0.00275	-0.01047
	0.14592	-0.00241	-0.00897
	0.146	-0.00192	-0.00742
	0.14608	-0.00128	-0.0058
	0.14616	-0.000549333	-0.00421
	0.14624	0.000183111	-0.00262
	0.14632	0.000885037	-0.000976592
	0.1464	0.0015	0.000579852
	0.14648	0.00192	0.00195
	0.14656	0.00226	0.00314
	0.14664	0.00256	0.00415
	0.14672	0.00287	0.00501
	0.1468	0.00308	0.00589
	0.14688	0.00327	0.00684
	0.14696	0.00348	0.00778
	0.14704	0.00375	0.0087
	0.14712	0.00406	0.00946
	0.1472	0.0043	0.0101
	0.14728	0.00443	0.01059
	0.14736	0.00436	0.01102
	0.14744	0.00421	0.01135
	0.14752	0.00391	0.01163
	0.1476	0.00354	0.01178
	0.14768	0.00311	0.01193
	0.14776	0.00259	0.01202
	0.14784	0.00211	0.01212
	0.14792	0.00171	0.01215
	0.148	0.00137	0.01212
	0.14808	0.00107	0.01196
	0.14816	0.000793481	0.01172
	0.14824	0.000488296	0.01138
	0.14832	0.000122074	0.01093
	0.1484	-0.000335704	0.01035
	0.14848	-0.000854518	0.00958
	0.14856	-0.00137	0.00867
	0.14864	-0.00189	0.00757
	0.14872	-0.00229	0.00629
	0.1488	-0.00256	0.00494
	0.14888	-0.00275	0.00357
	0.14896	-0.00287	0.00217
	0.14904	-0.00302	0.000793481
	0.14912	-0.0032	-0.000518815
	0.1492	-0.00345	-0.00189
	0.14928	-0.00372	-0.0033
	0.14936	-0.004	-0.00467
	0.14944	-0.00424	-0.00598
	0.14952	-0.00439	-0.00726
	0.1496	-0.00446	-0.00848
	0.14968	-0.00446	-0.00964
	0.14976	-0.00433	-0.01077
	0.14984	-0.00415	-0.01187
	0.14992	-0.004	-0.01285
	0.15	-0.00388	-0.01376
	0.15008	-0.00378	-0.01447
	0.15016	-0.00369	-0.01498
	0.15024	-0.00357	-0.01532
	0.15032	-0.00339	-0.0155
	0.1504	-0.00308	-0.0155
	0.15048	-0.00266	-0.01526
	0.15056	-0.0022	-0.01474
	0.15064	-0.00177	-0.0141
	0.15072	-0.00128	-0.01337
	0.1508	-0.000732444	-0.01254
	0.15088	-0.000183111	-0.01157
	0.15096	0.000244148	-0.01041
	0.15104	0.000579852	-0.00916
	0.15112	0.000854518	-0.00784
	0.1512	0.00116	-0.00644
	0.15128	0.00156	-0.00491
	0.15136	0.00208	-0.00336
	0.15144	0.0025	-0.00171
	0.15152	0.0029	-3.05185e-05
	0.1516	0.00317	0.00162
	0.15168	0.00339	0.00314
	0.15176	0.00351	0.00455
	0.15184	0.00354	0.00583
	0.15192	0.0036	0.00702
	0.152	0.00363	0.00812
	0.15208	0.00369	0.00909
	0.15216	0.00375	0.00992
	0.15224	0.00388	0.01068
	0.15232	0.00397	0.01135
	0.1524	0.00397	0.01184
	0.15248	0.00388	0.01212
	0.15256	0.00378	0.0123
	0.15264	0.00369	0.01245
	0.15272	0.00357	0.01251
	0.1528	0.00348	0.01248
	0.15288	0.00342	0.01239
	0.15296	0.00333	0.01224
	0.15304	0.0032	0.01199
	0.15312	0.00299	0.0116
	0.1532	0.00278	0.01111
	0.15328	0.00247	0.01065
	0.15336	0.00208	0.01022
	0.15344	0.00165	0.00974
	0.15352	0.00116	0.00925
	0.1536	0.000671407	0.00867
	0.15368	0.000244148	0.00803
	0.15376	-0.000152593	0.00729
	0.15384	-0.000549333	0.0065
	0.15392	-0.000915555	0.00555
	0.154	-0.00119	0.00446
	0.15408	-0.00143	0.00323
	0.15416	-0.00168	0.00208
	0.15424	-0.00198	0.000885037
	0.15432	-0.00235	-0.000335704
	0.1544	-0.00269	-0.00171
	0.15448	-0.00296	-0.00314
	0.15456	-0.00311	-0.00452
	0.15464	-0.00317	-0.00577
	0.15472	-0.00323	-0.00696
	0.1548	-0.00339	-0.00812
	0.15488	-0.00357	-0.00906
	0.15496	-0.00381	-0.00989
	0.15504	-0.00397	-0.01065
	0.15512	-0.00406	-0.01144
	0.1552	-0.00415	-0.01227
	0.15528	-0.00424	-0.01303
	0.15536	-0.00436	-0.01367
	0.15544	-0.00439	-0.01419
	0.15552	-0.0043	-0.01459
	0.1556	-0.00409	-0.01486
	0.15568	-0.00372	-0.01498
	0.15576	-0.00327	-0.01489
	0.15584	-0.00272	-0.0145
	0.15592	-0.00223	-0.01382
	0.156	-0.0018	-0.01294
	0.15608	-0.00137	-0.01184
	0.15616	-0.000762963	-0.01056
	0.15624	-0.000152593	-0.00922
	0.15632	0.000396741	-0.00781
	0.1564	0.00101	-0.00632
	0.15648	0.00168	-0.00479
	0.15656	0.00232	-0.00323
	0.15664	0.00293	-0.00168
	0.15672	0.00345	-0.000122074
	0.1568	0.00381	0.00137
	0.15688	0.00403	0.00278
	0.15696	0.00409	0.00403
	0.15704	0.00409	0.00522
	0.15712	0.00403	0.00635
	0.1572	0.00397	0.00742
	0.15728	0.004	0.00842
	0.15736	0.00406	0.00946
	0.15744	0.00403	0.0105
	0.15752	0.00381	0.01141
	0.1576	0.00348	0.01209
	0.15768	0.00311	0.01254
	0.15776	0.00281	0.01288
	0.15784	0.0025	0.01321
	0.15792	0.00223	0.01346
	0.158	0.00204	0.01361
	0.15808	0.00186	0.01367
	0.15816	0.00171	0.01364
	0.15824	0.00168	0.01352
	0.15832	0.00174	0.01331
	0.1584	0.0018	0.01297
	0.15848	0.0018	0.0126
	0.15856	0.00171	0.01212
	0.15864	0.0015	0.01151
	0.15872	0.00116	0.01068
	0.1588	0.000762963	0.00958
	0.15888	0.000366222	0.00824
	0.15896	3.05185e-05	0.00678
	0.15904	-0.00021363	0.00528
	0.15912	-0.000366222	0.00369
	0.1592	-0.000518815	0.00211
	0.15928	-0.000671407	0.000518815
	0.15936	-0.000946074	-0.00107
	0.15944	-0.00137	-0.00272
	0.15952	-0.00195	-0.00446
	0.1596	-0.00259	-0.0062
	0.15968	-0.0032	-0.00778
[truncated: 2,099 more rows]

## Sheet: Fig. 2
	Panel d													Panel f
	Protein 1						Protein 2								Avg	Error
	X [nm]	Height [nm]	X [nm]	IR Amplitude [mV]	X [nm]	Frequency [kHz]	X [nm]	Height [nm]	X [nm]	IR Amplitude [mV]	X [nm]	Frequency [kHz]		AFM 1	200	200
	0.6808	-1.42374	0.6808	-1.42374	-12.8641	7.25384	134.41	-0.07629	136.155	-6.63036	120.724	7.07992		AFM2	925	250
	3.64625	-0.91656	3.64625	-0.91656	-9.9922	7.55782	138.066	0.11178	139.811	-9.71308	124.264	7.30255
	6.61171	-1.09143	6.61171	-1.09143	-7.12032	7.45904	141.722	0.16098	143.467	-7.79679	127.804	7.56951
	9.57716	-1.28569	9.57716	-1.28569	-4.24843	7.38582	145.378	0.21497	147.123	-3.36247	131.344	7.85454
	12.5426	-1.1261	12.5426	-1.1261	-1.37654	7.21132	149.034	-0.1024	150.778	-2.8311	134.884	7.7334
	15.5081	-0.72998	15.5081	-0.72998	1.49534	7.00342	152.69	-0.00559	154.434	-3.45036	138.424	7.92881
	18.4735	-0.60961	18.4735	-0.60961	4.36723	6.83612	156.346	0.12434	158.09	-1.71472	141.965	8.18174
	21.439	-0.77763	21.439	-0.77763	7.23912	6.78573	160.002	0.08729	161.746	3.66886	145.505	8.41419
	24.4044	-0.87784	24.4044	-0.87784	10.111	6.77926	163.658	0.61851	165.402	18.1056	149.045	8.60652
	27.3699	-0.90986	27.3699	-0.90986	12.9829	6.83467	167.314	1.83026	169.058	41.6824	152.585	7.89716
	30.3353	-1.03627	30.3353	-1.03627	15.8548	6.90176	170.97	2.85339	172.714	80.7533	156.125	5.80152
	33.3008	-1.08358	33.3008	-1.08358	18.7267	6.99651	174.626	3.89404	176.37	120.554	159.665	4.20791
	36.2662	-1.10521	36.2662	-1.10521	21.5985	7.09976	178.282	5.44514	180.026	158.254	163.206	3.50376
	39.2317	-0.89142	39.2317	-0.89142	24.4704	7.1256	181.938	6.3442	183.682	193.648	166.746	3.34774
	42.1971	-0.5944	42.1971	-0.5944	27.3423	7.06489	185.593	6.78557	187.338	196.144	170.286	2.74287
	45.1626	-0.83755	45.1626	-0.83755	30.2142	6.94274	189.249	7.29705	190.994	203.299	173.826	1.52555
	48.128	-1.23213	48.128	-1.23213	33.0861	6.83709	192.905	7.20021	194.65	199.131	177.366	0.96316
	51.0935	-1.58377	51.0935	-1.58377	35.958	6.79287	196.561	7.2513	198.306	189.303	180.906	0.41938
	54.0589	-1.80505	54.0589	-1.80505	38.8299	6.77142	200.217	7.31091	201.962	187.003	184.447	0.13784
	57.0244	-1.9139	57.0244	-1.9139	41.7017	6.85953	203.873	7.10348	205.618	188.987	187.987	-0.04358
	59.9898	-1.94352	59.9898	-1.94352	44.5736	7.01094	207.529	6.64022	209.274	179.971	191.527	-0.33236
	62.9553	-1.80907	62.9553	-1.80907	47.4455	7.10116	211.185	5.91714	212.93	160.242	195.067	0.10818
	65.9207	-1.82406	65.9207	-1.82406	50.3174	7.08693	214.841	5.23945	216.585	124.151	198.607	-0.28117
	68.8862	-1.9543	68.8862	-1.9543	53.1893	7.12852	218.497	3.83922	220.241	76.529	202.147	-0.78218
	71.8517	-1.42615	71.8517	-1.42615	56.0612	7.08907	222.153	2.07308	223.897	36.3756	205.688	-0.73421
	74.8171	-0.02992	74.8171	-0.02992	58.9331	6.94694	225.809	0.91857	227.553	14.3736	209.228	-0.3954
	77.7826	2.14832	77.7826	2.14832	61.805	6.7219	229.465	0.46724	231.209	2.30338	212.768	0.92785
	80.748	3.71882	80.748	3.71882	64.6768	6.47295	233.121	-0.03581	234.865	-2.30202	216.308	3.08412
	83.7134	5.02288	83.7134	5.02288	67.5487	6.27192	236.777	-0.09536	238.521	-6.12509	219.848	5.21225
	86.6789	5.78647	86.6789	5.78647	70.4206	6.15484	240.433	0.18756	242.177	-5.29842	223.388	6.7387
	89.6444	6.64081	89.6444	6.64081	73.2925	6.11752	244.089	0.24727	245.833	-2.10886	226.929	7.56836
	92.6098	7.1935	92.6098	7.1935	76.1644	6.12201	247.745	0.42264	249.489	-0.08552	230.469	7.31305
	95.5753	7.91369	95.5753	7.91369	79.0363	6.08529	251.4	0.29793	253.145	1.79212	234.009	7.67395
	98.5407	8.52879	98.5407	8.52879	81.9082	5.86697	255.056	0.3167	256.801	2.64403	237.549	7.72131
	101.506	7.80866	101.506	7.80866	84.7801	5.42566	258.712	0.30144	260.457	5.08015	241.089	7.83045
	104.472	6.63369	104.472	6.63369	87.6519	4.82188	262.368	0.4379	264.113	0.82572	244.629	7.96156
	107.437	4.93332	107.437	4.93332	90.5238	4.2027	266.024	0.34611	267.769	0.37959	248.17	8.14876
	110.403	3.66825	110.403	3.66825	93.3957	3.5751	269.68	0.46519	271.425	3.58108	251.71	7.99938
	113.368	3.28806	113.368	3.28806	96.2676	2.95844	273.336	0.39541	275.081	8.2051	255.25	7.99061
	116.333	2.23444	116.333	2.23444	99.1395	2.62763	276.992	0.24653	278.737	15.9877	258.79	7.58181
	119.299	0.8033	119.299	0.8033	102.011	2.78398	280.648	0.26702	282.392	17.7671
	122.264	0.11809	122.264	0.11809	104.883	3.33144
	125.23	-0.5738	125.23	-0.5738	107.755	4.23055
	128.195	-1.0318	128.195	-1.0318	110.627	5.34739
	131.161	-1.35878	131.161	-1.35878	113.499	6.45045
	134.126	-1.90955	134.126	-1.90955	116.371	7.32066
	137.092	-1.58766	137.092	-1.58766	119.243	7.84385
	140.057	-1.64474	140.057	-1.64474	122.115	8.07638
	143.022	-1.87361	143.022	-1.87361	124.986	8.15986
	145.988	-1.64483	145.988	-1.64483	127.858	8.10328
	148.953	-1.38323	148.953	-1.38323	130.73	7.91996
	151.919	-1.1778	151.919	-1.1778	133.602	7.77721
	154.884	-1.36794	154.884	-1.36794	136.474	7.63303
	157.85	-1.33735	157.85	-1.33735	139.346	7.43624
	160.815	-0.87438	160.815	-0.87438	142.218	7.28133
	163.781	-0.82283	163.781	-0.82283	145.09	7.25751
	166.746	-0.60942	166.746	-0.60942	147.962	7.24332
	169.712	-0.36741	169.712	-0.36741	150.833	7.2002
	172.677	-0.54142	172.677	-0.54142	153.705	7.13584
	175.642	-0.74896	175.642	-0.74896	156.577	7.04756
	178.608	-0.74711	178.608	-0.74711	159.449	6.86959
	181.573	-0.46259	181.573	-0.46259	162.321	6.69022
	184.539	-0.50423	184.539	-0.50423	165.193	6.65146
	187.504	-0.52834	187.504	-0.52834	168.065	6.724
	190.47	-0.49569	190.47	-0.49569	170.937	6.75391
	193.435	-0.67197	193.435	-0.67197	173.809	6.83859
	196.401	-0.93727	196.401	-0.93727	176.68	6.90368
	199.366	-1.52184	199.366	-1.52184	179.552	6.86273
					182.424	6.85257
					185.296	6.88451
					188.168	6.88625
					191.04	6.89537
					193.912	6.93638
					196.784	7.00962
					199.656	7.00293
					202.527	6.90524
					205.399	6.88033
					208.271	6.72324
					211.143	6.88256

## Sheet: Fig. 3
	Panel d				Panel f spectra for average
		Substrate	Protein		Substrate	Protein				Panel f average
	Wavenumber [cm-1]	IR Amplitude [a.u.]	IR Amplitude [a.u.]		Wavenumber [cm-1]	IR Amplitude [a.u.]				Wavenumber [cm-1]	IR Amplitude [a.u.]	SD
	1250	64.3231	66.4232		1250	49.0291	34.7781	40.9456		1250	0.23492	0.02627
	1252	60.0617	58.5865		1252	79.0694	58.7896	51.5926		1252	0.14444	0.03603
	1254	55.4629	50.5766		1254	50.9705	55.1806	54.4457		1254	0.18536	0.04446
	1256	59.2014	78.7763		1256	46.5767	50.0791	69.2228		1256	0.34737	0.02244
	1258	73.2796	100.313		1258	52.2451	64.8932	60.4243		1258	0.44706	0.01524
	1260	76.6602	82.2711		1260	46.8513	50.9326	56.1081		1260	0.21529	0.03564
	1262	59.8301	85.0692		1262	47.9791	54.2123	48.9199		1262	0.45817	0.04585
	1264	83.698	99.4883		1264	40.9759	51.2174	57.3955		1264	0.35598	0.01916
	1266	53.2987	98.2818		1266	41.3347	45.2842	39.0424		1266	0.50653	0.08137
	1268	61.89	89.3726		1268	42.0119	46.6111	48.3646		1268	0.35494	0.07968
	1270	58.3924	76.5893		1270	43.9566	52.7496	39.5476		1270	0.27182	0.07644
	1272	53.6871	72.3444		1272	45.9839	36.2306	48.9838		1272	0.29535	0.05405
	1274	39.1512	79.5364		1274	39.3949	43.8838	52.233		1274	0.40632	0.12855
	1276	54.0046	82.7028		1276	46.7814	52.7787	47.7298		1276	0.36221	0.07581
	1278	50.3732	68.3373		1278	47.2052	39.8862	50.7332		1278	0.30926	0.03102
	1280	48.8183	64.3164		1280	37.9848	40.5164	34.4968		1280	0.29359	0.02387
	1282	48.098	71.9519		1282	41.7286	43.3302	36.7374		1282	0.33382	0.05531
	1284	54.8708	68.1161		1284	42.1006	45.705	33.9027		1284	0.32182	0.02962
	1286	48.5237	59.4398		1286	45.4792	41.9162	37.8612		1286	0.22269	0.04893
	1288	47.5861	64.0389		1288	49.9204	51.9104	50.6818		1288	0.23857	0.08089
	1290	43.1114	60.5581		1290	50.9844	34.6197	50.1321		1290	0.25853	0.06673
	1292	44.7378	66.6656		1292	53.4137	47.7022	49.3047		1292	0.28977	0.0759
	1294	47.4175	64.9542		1294	35.8262	44.9707	36.4089		1294	0.28387	0.0439
	1296	52.1075	61.1985		1296	47.9798	56.5202	50.5755		1296	0.18751	0.06557
	1298	44.1885	57.8629		1298	43.4105	43.813	44.2958		1298	0.26062	0.02994
	1300	45.073	52.2133		1300	45.3532	41.6432	40.051		1300	0.19526	0.03576
	1302	37.2085	57.152		1302	38.3598	40.8026	40.3161		1302	0.27308	0.06673
	1304	44.1762	54.1402		1304	41.4402	49.299	39.7079		1304	0.19505	0.05841
	1306	49.2425	52.7792		1306	41.7213	36.4585	42.1498		1306	0.1811	0.01994
	1308	35.39	47.2966		1308	36.797	41.1357	40.7317		1308	0.21192	0.05255
	1310	40.0697	47.8504		1310	36.8568	43.4364	40.0263		1310	0.21809	0.01588
	1312	37.0989	45.1544		1312	36.8312	42.6515	33.3993		1312	0.19226	0.03767
	1314	41.3194	52.0221		1314	50.121	41.631	37.1243		1314	0.22268	0.03309
	1316	35.9612	51.9067		1316	36.6475	38.2104	38.8149		1316	0.25709	0.04147
	1318	36.1471	49.712		1318	36.3139	45.0882	38.9149		1318	0.23574	0.04079
	1320	36.4455	49.7495		1320	38.2219	40.2731	31.2649		1320	0.25416	0.02137
	1322	37.3413	42.2218		1322	40.4344	41.0628	43.1902		1322	0.20774	0.01727
	1324	37.1534	46.1542		1324	39.2518	39.1693	35.5329		1324	0.22347	0.01481
	1326	37.3335	44.6778		1326	33.6268	36.803	40.9775		1326	0.1999	0.02046
	1328	36.8505	42.1566		1328	33.0434	36.4211	33.466		1328	0.20383	0.01395
	1330	34.2191	33.7375		1330	35.7456	38.3507	37.9151		1330	0.14559	0.01263
	1332	28.4397	43.0472		1332	36.0628	28.7044	38.5977		1332	0.25758	0.02053
	1334	32.6424	38.1211		1334	27.8931	37.5253	37.4196		1334	0.20874	0.01911
	1336	36.6441	39.5433		1336	35.293	40.1765	32.7099		1336	0.20527	0.03516
	1338	33.4251	34.7747		1338	30.3224	33.2819	27.2702		1338	0.16962	0.01841
	1340	33.071	34.5693		1340	32.3469	32.2169	33.0272		1340	0.14807	0.01436
	1342	30.5041	31.849		1342	27.4369	32.9609	29.5797		1342	0.15242	0.02059
	1344	29.2799	39.2365		1344	38.1485	36.2771	32.3111		1344	0.18427	0.04577
	1346	31.6678	30.9178		1346	31.9347	30.6856	28.9442		1346	0.15517	0.02535
	1348	33.9248	36.2339		1348	28.0683	27.0831	29.0063		1348	0.15194	0.01473
	1350	28.4684	34.0744		1350	26.3754	27.3705	29.4617		1350	0.17803	0.01443
	1352	29.391	34.9419		1352	29.9026	26.7335	31.8588		1352	0.16644	0.02268
	1354	30.505	36.7987		1354	32.8518	31.9756	34.0903		1354	0.18094	0.01631
	1356	29.3934	31.6694		1356	31.5985	34.8961	32.7537		1356	0.15342	0.01159
	1358	29.4738	32.6275		1358	27.9793	33.4898	29.154		1358	0.14837	0.01794
	1360	26.8243	29.0236		1360	28.1951	27.6029	23.9025		1360	0.15035	0.01142
	1362	28.4471	34.6623		1362	28.003	29.3559	26.3894		1362	0.19416	0.01292
	1364	27.8062	31.5476		1364	29.9107	34.155	34.8666		1364	0.15231	0.01644
	1366	29.0979	29.7967		1366	26.1204	23.5168	24.8563		1366	0.1349	0.01143
	1368	24.4433	29.7899		1368	30.0388	25.5635	29.8023		1368	0.15579	0.02248
	1370	20.9524	28.1708		1370	22.6558	29.2413	27.4304		1370	0.18742	0.01115
	1372	27.4407	26.707		1372	25.4276	29.4941	27.3191		1372	0.14933	0.03057
	1374	10.9552	10.6225		1374	19.5659	20.6754	23.6233		1374	0.15108	0.03863
	1376	9.97902	9.71314		1376	16.2392	16.1917	15.8808		1376	0.12717	0.01767
	1378	14.0246	11.141		1378	18.9047	18.241	17.882		1378	0.15517	0.0647
	1380	11.1483	6.9233		1380	20.5839	16.8004	15.7528		1380	0.11582	0.04044
	1382	11.9074	11.3759		1382	16.6444	12.3436	17.3245		1382	0.12624	0.01963
	1384	10.413	10.4755		1384	13.3141	18.321	17.8549		1384	0.13553	0.02441
	1386	12.1527	7.95638		1386	18.8461	18.3992	14.5752		1386	0.12264	0.04833
	1388	11.8512	12.1596		1388	14.7711	18.3221	14.4215		1388	0.1326	0.0204
	1390	10.2721	14.0362		1390	17.3222	16.609	11.7912		1390	0.1863	0.04292
	1392	13.1202	16.7208		1392	19.4701	16.2969	20.0069		1392	0.19412	0.05106
	1394	12.4002	17.4121		1394	17.8645	19.5662	15.949		1394	0.17472	0.02166
	1396	12.82	14.2642		1396	23.2651	20.6245	16.4476		1396	0.16051	0.03886
	1398	12.951	15.0776		1398	19.7089	16.9376	23.3532		1398	0.16931	0.04204
	1400	11.9728	18.0736		1400	20.2367	21.9244	17.4915		1400	0.16305	0.01765
	1402	14.661	20.22		1402	21.6236	23.0647	21.8446		1402	0.17966	0.02301
	1404	11.0127	21.3112		1404	23.4221	22.7342	19.7463		1404	0.19757	0.01005
	1406	15.9283	19.9946		1406	29.6571	28.0404	25.5819		1406	0.17055	0.02762
	1408	20.7378	24.3514		1408	23.4975	22.5376	23.5335		1408	0.16608	0.02532
	1410	13.3837	22.1318		1410	27.0902	27.1489	22.4291		1410	0.17574	0.01288
	1412	16.3003	25.7486		1412	27.5865	24.1867	26.014		1412	0.19132	0.0169
	1414	15.629	19.9162		1414	29.7694	24.2297	24.8748		1414	0.14791	0.01071
	1416	17.7221	21.7551		1416	20.1851	21.7777	20.8672		1416	0.17191	0.03157
	1418	12.1892	15.102		1418	23.995	24.2633	19.1099		1418	0.15179	0.02588
	1420	16.2806	16.2917		1420	13.2798	22.3402	21.4753		1420	0.1598	0.05729
	1422	17.9139	16.1161		1422	21.2352	18.8506	14.6799		1422	0.13759	0.05126
	1424	13.4253	18.7565		1424	14.6082	17.0965	16.4589		1424	0.19318	0.04605
	1426	15.2874	18.8679		1426	15.5622	20.9624	17.4579		1426	0.16818	0.03672
	1428	12.2057	23.3746		1428	17.1035	20.1789	15.6088		1428	0.21777	0.02135
	1430	11.6127	18.611		1430	18.8731	17.6466	15.1597		1430	0.18662	0.02832
	1432	15.6432	15.7448		1432	23.647	21.5583	17.9394		1432	0.12701	0.02921
	1434	19.4669	14.5873		1434	18.6591	11.3034	12.5424		1434	0.10855	0.05341
	1436	15.547	14.4421		1436	15.4471	22.6275	16.6332		1436	0.12961	0.04365
	1438	17.8269	18.2984		1438	17.1099	22.0132	15.3385		1438	0.14946	0.04859
	1440	16.5255	15.1418		1440	20.5311	17.9197	20.7676		1440	0.12247	0.04
	1442	17.2855	14.3018		1442	18.7707	18.6576	23.1663		1442	0.10972	0.0419
	1444	16.0582	14.4447		1444	19.824	21.2774	21.1372		1444	0.09961	0.02188
	1446	19.1999	14.7402		1446	22.0633	20.1683	20.113		1446	0.10966	0.05523
	1448	15.5088	18.6004		1448	23.885	20.6829	19.8557		1448	0.14548	0.02668
	1450	23.8968	24.5833		1450	28.0737	29.4666	19.7501		1450	0.12076	0.02002
	1452	21.0917	28.3856		1452	28.2263	27.1877	27.8957		1452	0.15086	0.01261
	1454	22.9673	29.2125		1454	26.5249	26.327	30.2068		1454	0.1509	0.01503
	1456	22.6633	26.4705		1456	32.2853	27.4398	27.0364		1456	0.12803	0.01505
	1458	21.3481	28.6243		1458	26.6053	29.1815	28.0699		1458	0.16638	0.01213
	1460	23.1866	30.7251		1460	31.2496	27.0058	26.781		1460	0.17976	0.02107
	1462	29.9212	31.8622		1462	30.2611	34.115	24.7762		1462	0.14585	0.0337
	1464	30.7976	32.7549		1464	30.4543	37.157	27.5239		1464	0.1414	0.02947
	1466	26.7966	29.8401		1466	32.8867	31.9307	30.6432		1466	0.15336	0.03452
	1468	27.603	32.008		1468	25.365	30.2165	29.6213		1468	0.14706	0.01731
	1470	27.4423	34.5946		1470	30.2682	29.6354	27.9171		1470	0.20189	0.04681
	1472	30.0262	34.0323		1472	26.3311	29.0641	28.2085		1472	0.168	0.0406
	1474	31.0222	32.4362		1474	36.8264	34.7251	32.2778		1474	0.10919	0.00937
	1476	27.0493	28.6954		1476	27.1716	27.5824	25.5025		1476	0.14183	0.03894
	1478	25.748	29.6667		1478	28.1335	22.4104	25.5401		1478	0.16805	0.04603
	1480	25.1635	28.8835		1480	24.8366	25.0746	22.2025		1480	0.13261	0.01506
	1482	27.4439	31.3593		1482	19.9151	20.4602	22.4745		1482	0.1558	0.03451
	1484	30.5219	30.7234		1484	29.3139	22.7517	29.2368		1484	0.12554	0.03659
	1486	18.7833	31.5438		1486	21.49	15.7046	22.0145		1486	0.19929	0.00858
	1488	18.5216	34.0103		1488	25.7274	24.2179	22.5754		1488	0.21737	0.00768
	1490	24.5691	34.7844		1490	19.5764	22.9895	20.4458		1490	0.21668	0.04301
	1492	17.1093	34.3364		1492	16.1828	28.6949	13.4126		1492	0.19545	0.03768
	1494	24.0254	40.9847		1494	31.9143	25.6988	25.9242		1494	0.23448	0.00737
	1496	21.9123	42.3776		1496	19.707	14.9389	20.9606		1496	0.24878	0.01584
	1498	30.5921	35.0477		1498	19.6334	16.0317	24.4107		1498	0.21735	0.09461
	1500	29.949	33.7876		1500	33.0812	32.8285	29.3043		1500	0.13232	0.01761
	1502	30.054	29.7292		1502	26.478	28.1384	22.043		1502	0.18736	0.10943
	1504	25.7794	27.1552		1504	13.5088	20.2362	14.2136		1504	0.1629	0.07301
	1506	30.384	25.2849		1506	34.8854	18.0065	24.0372		1506	0.32425	--
	1508	19.8027	38.595		1508	23.5405	18.587	20.5753		1508	0.24136	0.0069
	1510	29.4853	46.9439		1510	32.4751	20.3554	24.5255		1510	0.26213	0.02786
	1512	31.1106	41.3062		1512	25.7413	22.0178	28.2424		1512	0.20005	0.03094
	1514	28.5203	50.7898		1514	37.2263	40.8322	27.9904		1514	0.30056	0.02502
	1516	43.7013	36.5534		1516	26.6665	30.7804	32.8389		1516	0.2629	--
	1518	32.663	44.7225		1518	41.0376	44.8252	34.6985		1518	0.26305	0.07795
	1520	31.5974	40.6713		1520	35.9398	41.7415	29.5025		1520	0.14834	0.01109
	1522	29.5275	42.4155		1522	41.9895	38.7402	38.7921		1522	0.20305	0.01503
	1524	32.0359	39.426		1524	44.273	34.0335	31.9652		1524	0.14694	0.00912
	1526	29.6658	45.5334		1526	50.9965	47.8704	42.4736		1526	0.23156	0.01776
	1528	35.0219	76.5767		1528	41.4148	38.458	39.1307		1528	0.40448	0.04468
	1530	39.3899	68.0119		1530	51.9459	46.7079	40.0521		1530	0.32869	0.00804
	1532	42.957	73.8953		1532	53.3646	48.781	42.3217		1532	0.31179	0.04492
	1534	30.4776	61.5527		1534	54.046	63.9085	44.7265		1534	0.30199	0.04789
	1536	57.9489	78.8324		1536	54.7472	46.0617	52.078		1536	0.2823	0.01098
	1538	37.7878	74.8113		1538	36.0482	38.4502	39.0574		1538	0.35806	0.04817
	1540	51.9648	67.4037		1540	55.6074	52.0452	43.0464		1540	0.21904	0.01039
	1542	60.4131	67.6269		1542	50.8561	52.822	46.8437		1542	0.14915	0.01066
	1544	53.1731	73.0061		1544	50.718	42.9709	53.4778		1544	0.21586	0.04239
	1546	42.0515	73.1296		1546	50.7204	44.1516	38.0186		1546	0.3284	0.02412
	1548	38.9514	53.9404		1548	49.7346	59.8858	59.2045		1548	0.20002	0.00728
	1550	42.7468	70.1889		1550	53.1776	35.2903	35.9864		1550	0.32737	0.01074
	1552	45.0773	58.0481		1552	51.1404	53.1132	42.7799		1552	0.21633	0.02857
	1554	42.3992	62.2508		1554	44.827	47.6238	47.9899		1554	0.31875	0.07093
	1556	39.6827	56.0166		1556	53.2564	57.1283	40.9723		1556	0.23526	0.02196
	1558	48.6639	60.8787		1558	48.8535	67.0073	53.9541		1558	0.22846	0.04736
	1560	44.4869	61.8107		1560	47.0853	47.8596	42.7314		1560	0.1784	0.04619
	1562	41.6425	60.4275		1562	48.4768	45.1528	42.1151		1562	0.25841	0.02397
	1564	36.9814	54.1336		1564	37.5384	42.8306	40.7186		1564	0.22519	0.00988
	1566	38.7493	52.0853		1566	49.565	43.3009	40.0496		1566	0.24412	0.06158
	1568	38.6293	56.4326		1568	49.2452	41.3907	47.178		1568	0.20235	0.02053
	1570	42.4196	55.01		1570	41.5157	44.5858	44.7055		1570	0.1505	0.02676
	1572	39.3362	50.8704		1572	39.2713	45.9268	38.6842		1572	0.16823	0.00634
	1574	43.3005	50.577		1574	52.8904	36.1569	37.1537		1574	0.17651	0.04889
	1576	37.0669	46.9165		1576	49.6964	38.2093	30.1743		1576	0.18313	0.0368
	1578	41.6589	50.7412		1578	50.945	45.5114	43.2435		1578	0.14832	0.00835
	1580	41.5029	49.9042		1580	46.2357	44.3486	40.1855		1580	0.11673	0.01875
	1582	40.3467	50.9437		1582	44.5933	43.2317	42.0611		1582	0.17874	0.02607
	1584	38.6267	48.8259		1584	45.5991	41.4097	38.0958		1584	0.14139	0.00811
	1586	42.2436	53.1775		1586	41.2487	39.259	38.6983		1586	0.16306	0.00873
	1588	44.343	49.2725		1588	36.1939	43.272	39.5298		1588	0.1064	0.0065
	1590	41.9578	53.884		1590	46.3255	38.4119	40.9921		1590	0.13953	0.02406
	1592	44.5073	56.1737		1592	41.706	41.5668	44.1245		1592	0.15737	0.00626
	1594	42.1134	51.0547		1594	46.6714	41.7766	37.1807		1594	0.15336	0.0191
	1596	45.7572	55.4071		1596	46.1157	39.5153	42.2046		1596	0.15297	0.01133
	1598	41.4854	58.1475		1598	44.2552	40.9187	44.4246		1598	0.16397	0.03884
	1600	45.871	54.8726		1600	42.5648	43.8938	44.3434		1600	0.11801	0.01794
	1602	46.5818	55.8939		1602	46.1058	44.2606	49.0839		1602	0.12016	0.01824
	1604	47.9598	59.861		1604	43.4504	51.0665	47.4731		1604	0.15845	0.00516
	1606	53.1202	63.5417		1606	44.7679	51.6453	48.8426		1606	0.17294	0.02314
	1608	50.8826	61.0676		1608	50.4703	52.7518	49.7776		1608	0.12915	0.0174
	1610	49.346	67.5664		1610	47.0578	55.1703	41.7071		1610	0.20503	0.01241
	1612	54.8166	75.2815		1612	55.2084	54.7195	48.0951		1612	0.24777	0.00916
	1614	52.8938	75.5577		1614	60.2363	58.503	55.4005		1614	0.22516	0.03247
	1616	55.9029	74.7328		1616	63.8157	62.4349	56.4012		1616	0.1679	0.05613
	1618	53.5455	77.767		1618	57.8996	57.9354	51.3438		1618	0.24972	0.02095
	1620	58.0562	76.2065		1620	48.634	58.273	54.019		1620	0.18486	0.03291
	1622	54.2914	86.6718		1622	53.1393	65.6423	50.3154		1622	0.27908	0.06382
	1624	62.4134	82.6019		1624	57.7833	64.2537	63.6928		1624	0.22368	0.01378
	1626	63.9358	91.3777		1626	63.5118	63.6272	71.4982		1626	0.25643	0.04619
	1628	58.6241	88.8382		1628	69.7114	63.0812	65.0209		1628	0.31062	0.01339
	1630	60.3716	85.9835		1630	70.6087	53.8961	66.568		1630	0.30934	0.02707
	1632	68.8502	100.024		1632	64.3146	71.1059	57.6105		1632	0.31124	0.02573
	1634	58.8239	110.14		1634	62.4668	74.195	79.8449		1634	0.50149	0.01043
	1636	55.6227	101.969		1636	51.4418	79.2967	72.9086		1636	0.41234	0.05198
	1638	64.8936	123.64		1638	84.2385	92.9221	74.2823		1638	0.50382	0.07688
	1640	59.8765	119.84		1640	93.2012	91.3624	91.7042		1640	0.57369	0.01441
	1642	61.9695	131.782		1642	89.7365	97.9362	114.504		1642	0.65704	0.0202
	1644	68.5238	144.795		1644	75.0067	92.9766	97.5777		1644	0.56483	0.17363
	1646	68.1721	144.129		1646	129.135	112.091	108.193		1646	0.60167	0.13301
	1648	50.6153	141.118		1648	142.564	112.766	107.199		1648	0.75429	0.10042
	1650	77.3235	138.285		1650	131.477	147.346	124.271		1650	0.67106	0.06761
	1652	60.302	131.741		1652	141.919	123.507	146.598		1652	0.63168	0.0555
	1654	57.5665	132.068		1654	126.977	118.812	122.397		1654	0.76021	0.04782
	1656	49.8317	141.864		1656	107.782	111.343	110.156		1656	0.84995	0.01515
	1658	54.6494	119.757		1658	131.15	115.216	111.706		1658	0.74973	0.12514
	1660	44.9945	133.815		1660	128.177	106.91	100.056		1660	0.82058	0.01128
	1662	46.9163	129.133		1662	145.282	111.197	106.518		1662	0.74476	0.02799
	1664	41.2683	146.976		1664	120.713	108.589	105.659		1664	0.95367	0.02665
	1666	45.2576	152.973		1666	134.804	108.265	129.56		1666	0.94643	0.05357
	1668	47.7707	138.829		1668	135.522	118.823	121.785		1668	0.892	0.04132
	1670	48.3728	130.437		1670	117.211	122.318	121.815		1670	0.77819	0.00894
	1672	49.2898	138.088		1672	127.553	121.502	108.449		1672	0.81237	0.01737
	1674	49.9407	111.987		1674	115.578	108.037	127.698		1674	0.62361	0.03525
	1676	46.2297	109.695		1676	129.972	105.551	120.972		1676	0.64846	0.05023
	1678	53.9494	94.3702		1678	110.456	89.9946	96.3219		1678	0.50869	0.11427
	1680	49.0417	90.7616		1680	90.7344	93.0489	95.3004		1680	0.55517	0.15266
	1682	55.768	95.4093		1682	77.6685	70.9124	75.6891		1682	0.48544	0.09845
	1684	44.7293	89.0585		1684	88.2646	87.2397	79.8437		1684	0.46023	0.03822
	1686	40.1712	79.3625		1686	78.3041	80.7318	63.6535		1686	0.44785	0.07553
	1688	46.1677	75.4571		1688	66.5633	57.306	61.8064		1688	0.38696	0.10106
	1690	50.0855	76.8722		1690	69.695	71.2918	56.6316		1690	0.34663	0.08173
	1692	42.5123	68.0259		1692	57.4916	52.7423	46.8088		1692	0.29782	0.04957
	1694	42.9939	55.4227		1694	55.5818	54.7457	51.9945		1694	0.20044	0.07052
	1696	49.592	58.7457		1696	43.3188	48.0617	49.1801		1696	0.24013	0.13657
	1698	62.7732	73.6891		1698	70.4995	72.9153	71.6898		1698	0.17429	0.0479
	1700	47.4626	63.2076		1700	48.8304	49.735	48.0748		1700	0.2229	0.0627
	1702	49.8323	59.8642		1702	52.4114	53.2868	50.7226		1702	0.16088	0.0515
	1704	42.3565	63.2704		1704	51.4498	48.4963	48.6589		1704	0.19994	0.00274
	1706	48.007	57.8385		1706	39.576	42.521	37.9556		1706	0.20363	0.09859
	1708	47.7162	63.9282		1708	52.1301	47.5388	51.7641		1708	0.22735	0.06573
	1710	46.8108	51.1291		1710	44.5032	46.3508	50.986		1710	0.15755	0.10434
	1712	52.3677	69.2909		1712	46.3533	46.7952	48.6967		1712	0.22767	0.05839
	1714	47.4288	57.5818		1714	49.6638	45.8203	55.4165		1714	0.15582	0.05117
	1716	58.7529	71.9173		1716	49.339	49.8761	56.7121		1716	0.16186	0.0242
	1718	54.1291	71.4868		1718	43.6534	46.614	47.5453		1718	0.18361	0.01163
	1720	53.6991	64.8205		1720	41.149	44.5322	53.274		1720	0.14417	0.02933
	1722	47.7892	67.2935		1722	43.4219	48.4255	47.8601		1722	0.18618	0.00151
	1724	52.9708	63.2955		1724	49.1797	49.3687	39.695		1724	0.15544	0.04966
	1726	50.6914	64.8175		1726	37.864	45.2653	50.464		1726	0.18284	0.04489
	1728	51.389	68.5586		1728	45.238	53.2205	50.4703		1728	0.18301	0.01798
	1730	57.3387	68.8179		1730	50.1893	50.446	54.1282		1730	0.15123	0.03471
	1732	65.525	72.2325		1732	59.7036	57.7303	60.5235		1732	0.1187	0.04111
	1734	48.4907	63.2232		1734	48.6106	42.0061	45.9497		1734	0.16154	0.02237
	1736	55.5212	58.8736		1736	49.6382	47.6552	47.4421		1736	0.08898	0.04895
	1738	54.8967	63.2597		1738	51.0711	50.5118	47.083		1738	0.10121	0.01714
	1740	60.0163	68.0808		1740	49.5582	55.6205	53.8908		1740	0.08596	0.0024
	1742	58.7786	73.7275		1742	51.8791	48.8168	55.5189		1742	0.13528	0.00894
	1744	65.9375	77.007		1744	48.7195	57.6108	48.3279		1744	0.13646	0.02375
	1746	62.3048	63.8006		1746	48.1318	52.4085	54.6798		1746	0.02155	0.00216
	1748	64.9764	80.3984		1748	49.9126	49.5276	56.4197		1748	0.1643	0.0144
	1750	63.2708	77.4437		1750	54.9862	41.4052	53.8395		1750	0.15141	0.01451
	1752	71.3952	82.0266		1752	51.2728	56.2886	57.2042		1752	0.0867	0.02232
	1754	65.6206	77.5531		1754	50.8722	45.1174	55.3705		1754	0.11835	0.00173
	1756	68.3444	78.4007		1756	50.3785	48.3475	53.5497		1756	0.13212	0.03154
	1758	62.8223	70.2374		1758	54.2196	49.4378	57.2739		1758	0.05282	0.02
	1760	69.4279	72.2686		1760	54.6941	53.7897	55.5269		1760	0.06365	0.02891
	1762	64.6834	65.4207		1762	47.3898	48.8878	49.2642		1762	0.03717	0.02489
	1764	67.3921	73.5853		1764	51.9196	48.4592	47.753		1764	0.06167	0.000605994
	1766	65.8214	67.7721		1766	48.2055	52.2416	48.8812		1766	0.04595	0.02355
	1768	70.3157	72.933		1768	53.4741	50.3004	47.2146		1768	0.03323	0.00293
	1770	64.3748	64.5789		1770	47.8914	49.8031	49.1243		1770	0.02262	0.01827
	1772	65.8907	65.5957		1772	49.8793	50.9386	49.3072		1772	0.02133	0.02133
	1774	67.0079	68.845		1774	45.8147	52.0564	52.3683		1774	0.02834	0.00921
	1776	65.3882	69.791		1776	37.5751	40.5296	47.5135		1776	0.06963	0.02907
	1778	65.1228	70.4271		1778	50.2552	42.581	45.946		1778	0.07651	0.02872
	1780	66.1934	69.9768		1780	46.1732	50.6251	45.8105		1780	0.05674	0.02277
	1782	62.6614	66.5817		1782	47.4355	50.6377	47.2965		1782	0.0216	0.01081
	1784	61.5859	65.3381		1784	42.9057	46.1232	50.6993		1784	0.04616	0.01664
	1786	61.6909	63.4355		1786	43.556	45.0882	46.0611		1786	0.05468	0.04393
	1788	56.0543	62.3188		1788	46.5415	42.5419	42.994		1788	0.04252	0.00495
	1790	58.7089	60.307		1790	41.6309	43.8027	43.5375		1790	0.04166	0.03544

## Sheet: Fig. 4
		Panel c					Panel d					Panel e					Panel f
		Apoferritin					Thyroglobulin					Apoferritin					Thyroglobulin
			AFM-IR		FTIR			AFM-IR		FTIR			AFM-IR		FTIR			AFM-IR		FTIR
		1398	0.11185	1400.07	1.11758		1398	0.16485	1402	0.19268		1398	2.22785e-05	1400.07	0.00458		1398	-7.64996e-05	1402	-0.00038204
		1400	0.10981	1402	1.11676		1400	0.16982	1403.93	0.19386		1400	2.22785e-05	1402	0.00458		1400	-0.000157634	1403.93	-0.000368613
		1402	0.10788	1403.93	1.11541		1402	0.16944	1405.86	0.19411		1402	2.22785e-05	1403.93	0.00458		1402	-0.000230269	1405.86	-0.00034194
		1404	0.10607	1405.86	1.11354		1404	0.17349	1407.78	0.19274		1404	2.22785e-05	1405.86	0.00458		1404	-0.000234483	1407.78	-0.000324241
		1406	0.10436	1407.78	1.11116		1406	0.17461	1409.71	0.18986		1406	2.22785e-05	1407.78	0.00458		1406	-0.000267147	1409.71	-0.000325921
		1408	0.10278	1409.71	1.10825		1408	0.173	1411.64	0.18618		1408	1.98339e-05	1409.71	0.00458		1408	-0.000289546	1411.64	-0.000316031
		1410	0.1013	1411.64	1.10482		1410	0.17021	1413.57	0.18156		1410	1.83937e-05	1411.64	0.00458		1410	-0.000120312	1413.57	-0.00022924
		1412	0.09994	1413.57	1.10088		1412	0.1643	1415.5	0.17567		1412	2.03606e-05	1413.57	0.00459		1412	4.06501e-05	1415.5	-7.72933e-05
		1414	0.09854	1415.5	1.09569		1414	0.15791	1417.43	0.16794		1414	2.56795e-05	1415.5	0.00461		1414	0.000145008	1417.43	8.91226e-05
		1416	0.09725	1417.43	1.09051		1416	0.15395	1419.35	0.15998		1416	3.17826e-05	1417.43	0.00464		1416	0.000154118	1419.35	0.000221321
		1418	0.09611	1419.35	1.08471		1418	0.15168	1421.28	0.15525		1418	3.65045e-05	1419.35	0.0047		1418	0.000148064	1421.28	0.000273011
		1420	0.09525	1421.28	1.07844		1420	0.15866	1423.21	0.15282		1420	3.89961e-05	1421.28	0.00477		1420	0.000145645	1423.21	0.000238125
		1422	0.09491	1423.21	1.07258		1422	0.16129	1425.14	0.15084		1422	3.98195e-05	1423.21	0.00487		1422	7.80737e-05	1425.14	0.000145968
		1424	0.0946	1425.14	1.06664		1424	0.15583	1427.07	0.14865		1424	4.05488e-05	1425.14	0.00495		1424	-4.71704e-05	1427.07	6.96401e-05
		1426	0.09411	1427.07	1.06092		1426	0.15116	1429	0.14599		1426	4.44248e-05	1427.07	0.00503		1426	-0.000156021	1429	0.000110681
		1428	0.09372	1429	1.0572		1428	0.1531	1430.93	0.14363		1428	5.28564e-05	1429	0.00508		1428	-0.000208912	1430.93	0.000256201
		1430	0.09351	1430.93	1.05577		1430	0.15756	1432.85	0.14196		1430	6.47029e-05	1430.93	0.00509		1430	-0.000154157	1432.85	0.000409479
		1432	0.09367	1432.85	1.0557		1432	0.15627	1434.78	0.14109		1432	7.77283e-05	1432.85	0.00507		1432	-8.63721e-05	1434.78	0.000469102
		1434	0.09421	1434.78	1.05677		1434	0.14928	1436.71	0.14346		1434	8.34893e-05	1434.78	0.00501		1434	-4.92129e-05	1436.71	0.000403858
		1436	0.09523	1436.71	1.05897		1436	0.14248	1438.64	0.14953		1436	7.37429e-05	1436.71	0.00492		1436	4.22007e-05	1438.64	0.000263722
		1438	0.09664	1438.64	1.06216		1438	0.1368	1440.57	0.15671		1438	4.52514e-05	1438.64	0.00484		1438	0.0001814	1440.57	0.000108074
		1440	0.09855	1440.57	1.06572		1440	0.1352	1442.5	0.16229		1440	1.29598e-06	1440.57	0.00479		1440	0.000274994	1442.5	-1.58573e-05
		1442	0.10058	1442.5	1.0695		1442	0.13814	1444.42	0.16657		1442	-5.04936e-05	1442.5	0.00474		1442	0.000219534	1444.42	-3.34391e-05
		1444	0.10227	1444.42	1.07247		1444	0.13856	1446.35	0.17116		1444	-9.85421e-05	1444.42	0.00467		1444	0.000136707	1446.35	2.72059e-05
		1446	0.10334	1446.35	1.07442		1446	0.13995	1448.28	0.17644		1446	-0.000130175	1446.35	0.00462		1446	2.75013e-05	1448.28	4.00069e-05
		1448	0.10354	1448.28	1.07725		1448	0.14109	1450.21	0.18178		1448	-0.00013495	1448.28	0.00458		1448	4.75734e-06	1450.21	-1.81799e-05
		1450	0.10362	1450.21	1.08063		1450	0.14175	1452.14	0.18827		1450	-0.000136195	1450.21	0.00454		1450	6.81893e-06	1452.14	-7.71879e-05
		1452	0.10309	1452.14	1.08193		1452	0.13838	1454.07	0.19471		1452	-0.000115723	1452.14	0.00451		1452	6.6693e-05	1454.07	-0.000145434
		1454	0.10185	1454.07	1.0814		1454	0.14232	1456	0.1982		1454	-7.65554e-05	1454.07	0.00449		1454	7.02609e-05	1456	-0.000259865
		1456	0.10021	1456	1.08061		1456	0.14029	1457.92	0.20122		1456	-3.245e-05	1456	0.00452		1456	0.000130085	1457.92	-0.000389299
		1458	0.09841	1457.92	1.07907		1458	0.14609	1459.85	0.20571		1458	5.8648e-06	1457.92	0.00458		1458	0.000113758	1459.85	-0.000478734
		1460	0.09687	1459.85	1.07589		1460	0.14557	1461.78	0.20753		1460	3.01032e-05	1459.85	0.00467		1460	7.32065e-05	1461.78	-0.0005647
		1462	0.09569	1461.78	1.07197		1462	0.15016	1463.71	0.2048		1462	3.93377e-05	1461.78	0.00473		1462	-0.0001234	1463.71	-0.000643678
		1464	0.09466	1463.71	1.06865		1464	0.14977	1465.64	0.19994		1464	3.47847e-05	1463.71	0.00479		1464	-0.000219743	1465.64	-0.000549314
		1466	0.09382	1465.64	1.06679		1466	0.15821	1467.57	0.19393		1466	2.33364e-05	1465.64	0.00485		1466	-0.000237541	1467.57	-0.000249281
		1468	0.09306	1467.57	1.06544		1468	0.15706	1469.49	0.18469		1468	1.64018e-05	1467.57	0.0049		1468	-9.40176e-05	1469.49	3.87103e-05
		1470	0.09244	1469.49	1.06386		1470	0.1593	1471.42	0.17369		1470	1.94015e-05	1469.49	0.0049		1470	-2.01408e-05	1471.42	0.000174799
		1472	0.0917	1471.42	1.06229		1472	0.14571	1473.35	0.16719		1472	3.38359e-05	1471.42	0.00487		1472	0.000135711	1473.35	0.000179182
		1474	0.09126	1473.35	1.06201		1474	0.14442	1475.28	0.1655		1474	4.98982e-05	1473.35	0.00484		1474	0.000273327	1475.28	8.97487e-05
		1476	0.0909	1475.28	1.06373		1476	0.1491	1477.21	0.16229		1476	6.58268e-05	1475.28	0.00481		1476	0.000541263	1477.21	-7.09187e-05
		1478	0.09052	1477.21	1.06556		1478	0.15832	1479.14	0.15577		1478	0.000103593	1477.21	0.00478		1478	0.000550737	1479.14	-0.000182757
		1480	0.0905	1479.14	1.06577		1480	0.15757	1481.07	0.14812		1480	0.000147327	1479.14	0.00477		1480	0.000475428	1481.07	-7.85442e-05
		1482	0.09116	1481.07	1.06556		1482	0.16537	1482.99	0.14076		1482	0.000182003	1481.07	0.00482		1482	-2.48331e-05	1482.99	0.00021585
		1484	0.09281	1482.99	1.06629		1484	0.17326	1484.92	0.13341		1484	0.000198847	1482.99	0.00491		1484	-0.000228234	1484.92	0.000506168
		1486	0.09568	1484.92	1.06695		1486	0.19558	1486.85	0.12718		1486	0.000193272	1484.92	0.00502		1486	-0.000348308	1486.85	0.000680128
		1488	0.09953	1486.85	1.06774		1488	0.19872	1488.78	0.12514		1488	0.000167505	1486.85	0.0051		1488	-0.000332678	1488.78	0.000746311
		1490	0.10432	1488.78	1.071		1490	0.20818	1490.71	0.1282		1490	0.000132072	1488.78	0.00514		1490	-0.00042348	1490.71	0.000755702
		1492	0.10968	1490.71	1.07747		1492	0.1839	1492.64	0.13383		1492	0.00010202	1490.71	0.00517		1492	-0.000293358	1492.64	0.000725691
		1494	0.11532	1492.64	1.08588		1494	0.1953	1494.57	0.14015		1494	8.75615e-05	1492.64	0.00517		1494	-1.05303e-05	1494.57	0.00066533
		1496	0.12117	1494.57	1.09469		1496	0.19537	1496.49	0.14824		1496	8.95293e-05	1494.57	0.00513		1496	0.000302681	1496.49	0.000604804
		1498	0.12732	1496.49	1.10405		1498	0.20409	1498.42	0.16039		1498	9.96032e-05	1496.49	0.00509		1498	0.000428476	1498.42	0.000561379
		1500	0.13148	1498.42	1.11569		1500	0.19549	1500.35	0.17585		1500	0.000102807	1498.42	0.00507		1500	0.000535414	1500.35	0.000543984
		1502	0.1349	1500.35	1.12931		1502	0.20255	1502.28	0.19221		1502	0.0001031	1500.35	0.00507		1502	0.000327791	1502.28	0.000510116
		1504	0.14132	1502.28	1.14349		1504	0.21524	1504.21	0.2087		1504	8.78782e-05	1502.28	0.00507		1504	0.000182852	1504.21	0.000445172
		1506	0.14937	1504.21	1.15837		1506	0.22248	1506.14	0.22691		1506	5.62469e-05	1504.21	0.00506		1506	-0.000126869	1506.14	0.00039501
		1508	0.15775	1506.14	1.17433		1508	0.23436	1508.06	0.24946		1508	2.5947e-05	1506.14	0.00504		1508	-0.000345159	1508.06	0.000343002
		1510	0.16611	1508.06	1.19202		1510	0.25217	1509.99	0.27316		1510	6.73942e-06	1508.06	0.005		1510	-0.000709966	1509.99	0.000246336
		1512	0.17411	1509.99	1.21101		1512	0.25535	1511.92	0.29574		1512	-2.10952e-06	1509.99	0.0049		1512	-0.000535729	1511.92	9.976e-05
		1514	0.18186	1511.92	1.231		1514	0.2462	1513.85	0.31916		1514	-6.92866e-06	1511.92	0.00475		1514	-0.000288824	1513.85	-1.04678e-05
		1516	0.19007	1513.85	1.25246		1516	0.24002	1515.78	0.34327		1516	-1.78445e-05	1513.85	0.00459		1516	8.55292e-05	1515.78	9.08126e-06
		1518	0.19844	1515.78	1.27355		1518	0.2414	1517.71	0.36706		1518	-4.66641e-05	1515.78	0.00446		1518	0.00043228	1517.71	1.4951e-05
		1520	0.20656	1517.71	1.29205		1520	0.22547	1519.64	0.38915		1520	-9.63869e-05	1517.71	0.00438		1520	0.000678837	1519.64	-0.000107229
		1522	0.2142	1519.64	1.30771		1522	0.24981	1521.56	0.41167		1522	-0.000144248	1519.64	0.00434		1522	0.000557867	1521.56	-0.000284833
		1524	0.22125	1521.56	1.32104		1524	0.25224	1523.49	0.43741		1524	-0.00016589	1521.56	0.00436		1524	0.000351211	1523.49	-0.000449392
		1526	0.22535	1523.49	1.33327		1526	0.27103	1525.42	0.46015		1526	-0.000166685	1523.49	0.00446		1526	0.000132883	1525.42	-0.000540573
		1528	0.2281	1525.42	1.34603		1528	0.27829	1527.35	0.47666		1528	-0.000162503	1525.42	0.0046		1528	-0.000117558	1527.35	-0.000516928
		1530	0.23178	1527.35	1.35732		1530	0.28846	1529.28	0.49061		1530	-0.000154717	1527.35	0.00475		1530	-0.000568898	1529.28	-0.000365676
		1532	0.23586	1529.28	1.3666		1532	0.2873	1531.21	0.50386		1532	-0.000151371	1529.28	0.00487		1532	-0.000682623	1531.21	-0.000150756
		1534	0.23979	1531.21	1.37694		1534	0.30055	1533.13	0.51796		1534	-0.000163666	1531.21	0.00496		1534	-0.000699491	1533.13	-2.19585e-05
		1536	0.24324	1533.13	1.38989		1536	0.3069	1535.06	0.53337		1536	-0.000194773	1533.13	0.00498		1536	-0.000495207	1535.06	6.33184e-06
		1538	0.24562	1535.06	1.4048		1538	0.30593	1536.99	0.54841		1538	-0.00022819	1535.06	0.00492		1538	-0.000466097	1536.99	-2.63561e-05
		1540	0.2467	1536.99	1.42106		1540	0.28471	1538.92	0.56203		1540	-0.000244406	1536.99	0.00476		1540	-0.000297886	1538.92	-0.00012934
		1542	0.24632	1538.92	1.4381		1542	0.27479	1540.85	0.57541		1542	-0.000242455	1538.92	0.00452		1542	-0.000217649	1540.85	-0.000292654
		1544	0.24465	1540.85	1.45482		1544	0.28158	1542.78	0.59018		1544	-0.000234197	1540.85	0.00426		1544	8.71618e-05	1542.78	-0.000497631
		1546	0.24228	1542.78	1.46915		1546	0.28321	1544.71	0.60344		1546	-0.000235585	1542.78	0.00402		1546	0.000231478	1544.71	-0.000764908
		1548	0.23906	1544.71	1.48026		1548	0.26671	1546.63	0.61264		1548	-0.000255834	1544.71	0.00378		1548	6.11464e-05	1546.63	-0.00105
		1550	0.23462	1546.63	1.48727		1550	0.26841	1548.56	0.61725		1550	-0.000287267	1546.63	0.00357		1550	-0.000236749	1548.56	-0.00122
		1552	0.23077	1548.56	1.48939		1552	0.25709	1550.49	0.61759		1552	-0.000300156	1548.56	0.00341		1552	-0.000236927	1550.49	-0.00124
		1554	0.22763	1550.49	1.48756		1554	0.26521	1552.42	0.61182		1554	-0.000299548	1550.49	0.00335		1554	-0.00022271	1552.42	-0.00113
		1556	0.22157	1552.42	1.48098		1556	0.26231	1554.35	0.60069		1556	-0.00027044	1552.42	0.00338		1556	-0.000200829	1554.35	-0.000940938
		1558	0.21231	1554.35	1.46621		1558	0.2425	1556.28	0.58677		1558	-0.000202514	1554.35	0.00351		1558	-0.000349072	1556.28	-0.000783622
		1560	0.20158	1556.28	1.44443		1560	0.23013	1558.2	0.57024		1560	-0.000112098	1556.28	0.00373		1560	-0.000231335	1558.2	-0.000705099
		1562	0.19069	1558.2	1.41922		1562	0.23164	1560.13	0.5522		1562	-1.69406e-05	1558.2	0.00404		1562	-9.48864e-05	1560.13	-0.000678812
		1564	0.18017	1560.13	1.39214		1564	0.21293	1562.06	0.53342		1564	6.10534e-05	1560.13	0.0044		1564	0.000163049	1562.06	-0.000617002
		1566	0.17004	1562.06	1.36398		1566	0.20968	1563.99	0.50953		1566	0.000112198	1562.06	0.00476		1566	0.000107865	1563.99	-0.000456956
		1568	0.16045	1563.99	1.3359		1568	0.18933	1565.92	0.48167		1568	0.000154627	1563.99	0.00504		1568	4.76304e-05	1565.92	-0.00022821
		1570	0.15156	1565.92	1.30884		1570	0.18622	1567.85	0.45367		1570	0.00021294	1565.92	0.00524		1570	-5.29834e-06	1567.85	8.06397e-05
		1572	0.14336	1567.85	1.2852		1572	0.18273	1569.78	0.42752		1572	0.000286808	1567.85	0.00539		1572	5.829e-05	1569.78	0.000446008
		1574	0.13615	1569.78	1.26513		1574	0.17854	1571.7	0.4034		1574	0.000359728	1569.78	0.00547		1574	-3.88172e-05	1571.7	0.000674287
		1576	0.13089	1571.7	1.2478		1576	0.15742	1573.63	0.38026		1576	0.000413867	1571.7	0.00545		1576	-3.24965e-05	1573.63	0.000702747
		1578	0.12853	1573.63	1.233		1578	0.15729	1575.56	0.36122		1578	0.000433299	1573.63	0.00535		1578	-2.3563e-06	1575.56	0.000606723
		1580	0.12773	1575.56	1.22127		1580	0.14105	1577.49	0.34826		1580	0.000433645	1575.56	0.00524		1580	0.000163504	1577.49	0.000480568
		1582	0.12768	1577.49	1.21276		1582	0.13728	1579.42	0.33577		1582	0.000413021	1577.49	0.00514		1582	0.000233487	1579.42	0.00037651
		1584	0.12929	1579.42	1.20511		1584	0.12639	1581.35	0.3216		1584	0.000366343	1579.42	0.00505		1584	0.000302705	1581.35	0.000281376
		1586	0.1326	1581.35	1.19628		1586	0.11784	1583.27	0.30781		1586	0.000318805	1581.35	0.00498		1586	0.000204945	1583.27	0.000247528
		1588	0.13719	1583.27	1.18814		1588	0.11966	1585.2	0.29663		1588	0.000287378	1583.27	0.00492		1588	0.000240876	1585.2	0.000316791
		1590	0.14286	1585.2	1.1819		1590	0.11559	1587.13	0.28817		1590	0.000272181	1585.2	0.0049		1590	0.000201232	1587.13	0.000375506
		1592	0.14975	1587.13	1.17692		1592	0.10684	1589.06	0.27936		1592	0.000261937	1587.13	0.0049		1592	0.000289151	1589.06	0.000370872
		1594	0.15795	1589.06	1.1722		1594	0.1102	1590.99	0.27054		1594	0.000246272	1589.06	0.00489		1594	0.000315297	1590.99	0.00035824
		1596	0.16754	1590.99	1.1669		1596	0.10289	1592.92	0.26503		1596	0.000224273	1590.99	0.00487		1596	0.000397814	1592.92	0.000386077
		1598	0.17832	1592.92	1.16191		1598	0.10231	1594.85	0.26141		1598	0.000197022	1592.92	0.00488		1598	0.000370509	1594.85	0.000431971
		1600	0.18982	1594.85	1.15842		1600	0.10559	1596.77	0.25809		1600	0.000163066	1594.85	0.00491		1600	0.00026066	1596.77	0.000441006
		1602	0.20186	1596.77	1.15535		1602	0.1134	1598.7	0.25629		1602	0.00013236	1596.77	0.00497		1602	0.000156671	1598.7	0.000427937
		1604	0.21159	1598.7	1.15228		1604	0.11866	1600.63	0.25678		1604	0.000119842	1598.7	0.00505		1604	0.000151879	1600.63	0.000438313
		1606	0.21835	1600.63	1.15015		1606	0.12868	1602.56	0.25915		1606	0.000119786	1600.63	0.00515		1606	1.10251e-05	1602.56	0.000461315
		1608	0.22825	1602.56	1.14978		1608	0.12279	1604.49	0.26303		1608	0.000121508	1602.56	0.00528		1608	2.6599e-05	1604.49	0.000497309
		1610	0.2418	1604.49	1.15106		1610	0.12675	1606.42	0.2681		1610	0.000123209	1604.49	0.00541		1610	3.43755e-05	1606.42	0.000551383
		1612	0.2558	1606.42	1.15421		1612	0.1339	1608.34	0.27474		1612	0.000119455	1606.42	0.0055		1612	0.000205633	1608.34	0.000619751
		1614	0.27095	1608.34	1.16116		1614	0.14344	1610.27	0.28422		1614	0.000117881	1608.34	0.00555		1614	0.000399549	1610.27	0.000724569
		1616	0.28684	1610.27	1.1726		1616	0.14275	1612.2	0.29715		1616	0.000131492	1610.27	0.00556		1616	0.00061998	1612.2	0.000837329
		1618	0.30294	1612.2	1.18738		1618	0.15466	1614.13	0.31232		1618	0.000175871	1612.2	0.00555		1618	0.000891064	1614.13	0.000884315
		1620	0.31922	1614.13	1.20467		1620	0.1559	1616.06	0.33002		1620	0.000277192	1614.13	0.00551		1620	0.00136	1616.06	0.00086933
		1622	0.33616	1616.06	1.22423		1622	0.17678	1617.99	0.35312		1622	0.000439183	1616.06	0.00543		1622	0.00183	1617.99	0.000846433
		1624	0.35494	1617.99	1.24633		1624	0.19762	1619.92	0.38027		1624	0.00063026	1617.99	0.00537		1624	0.0021	1619.92	0.000818317
		1626	0.37676	1619.92	1.27161		1626	0.22426	1621.84	0.40837		1626	0.000801564	1619.92	0.0053		1626	0.00219	1621.84	0.000763481
		1628	0.40292	1621.84	1.29967		1628	0.27123	1623.77	0.43875		1628	0.000904391	1621.84	0.00522		1628	0.0023	1623.77	0.000727402
		1630	0.42716	1623.77	1.32891		1630	0.33002	1625.7	0.47313		1630	0.000930197	1623.77	0.00513		1630	0.00202	1625.7	0.000757911
		1632	0.44423	1625.7	1.35892		1632	0.39545	1627.63	0.5103		1632	0.000924323	1625.7	0.00503		1632	0.00148	1627.63	0.000768164
		1634	0.46996	1627.63	1.39085		1634	0.45661	1629.56	0.54948		1634	0.000903495	1627.63	0.00497		1634	0.00076138	1629.56	0.000696722
		1636	0.51058	1629.56	1.42361		1636	0.53377	1631.49	0.59201		1636	0.000856344	1629.56	0.00495		1636	4.60982e-05	1631.49	0.000564542
		1638	0.55435	1631.49	1.45618		1638	0.62497	1633.41	0.63815		1638	0.000788213	1631.49	0.00499		1638	-0.000624316	1633.41	0.000352107
		1640	0.60138	1633.41	1.48877		1640	0.69567	1635.34	0.68511		1640	0.000669122	1633.41	0.00506		1640	-0.00124	1635.34	-3.26595e-06
		1642	0.65276	1635.34	1.52219		1642	0.7492	1637.27	0.73268		1642	0.000470923	1635.34	0.00518		1642	-0.00175	1637.27	-0.000470538
		1644	0.70776	1637.27	1.55724		1644	0.80849	1639.2	0.77992		1644	0.000169223	1637.27	0.00536		1644	-0.00211	1639.2	-0.000910343
		1646	0.76442	1639.2	1.59492		1646	0.86231	1641.13	0.82347		1646	-0.000238057	1639.2	0.0055		1646	-0.00203	1641.13	-0.00123
		1648	0.81976	1641.13	1.635		1648	0.89731	1643.06	0.85989		1648	-0.000731288	1641.13	0.00553		1648	-0.00174	1643.06	-0.00145
		1650	0.87179	1643.06	1.67811		1650	0.92377	1644.99	0.8891		1650	-0.00124	1643.06	0.00539		1650	-0.00157	1644.99	-0.00145
		1652	0.91808	1644.99	1.72722		1652	0.94393	1646.91	0.91363		1652	-0.0017	1644.99	0.00506		1652	-0.00144	1646.91	-0.00119
		1654	0.95659	1646.91	1.78145		1654	0.95766	1648.84	0.93361		1654	-0.00208	1646.91	0.00452		1654	-0.00115	1648.84	-0.000822508
		1656	0.9805	1648.84	1.83578		1656	0.97812	1650.77	0.94749		1656	-0.00237	1648.84	0.00381		1656	-0.00113	1650.77	-0.000594599
		1658	0.98968	1650.77	1.886		1658	0.99065	1652.7	0.96024		1658	-0.00251	1650.77	0.00301		1658	-0.00144	1652.7	-0.000604169
		1660	0.99826	1652.7	1.92968		1660	0.9969	1654.63	0.97661		1660	-0.00266	1652.7	0.00224		1660	-0.00179	1654.63	-0.000790474
		1662	1.00185	1654.63	1.96427		1662	0.99595	1656.56	0.99215		1662	-0.00272	1654.63	0.00164		1662	-0.00206	1656.56	-0.00112
		1664	0.99221	1656.56	1.98475		1664	1	1658.49	1		1664	-0.00259	1656.56	0.0013		1664	-0.00228	1658.49	-0.0016
		1666	0.96641	1658.49	1.98861		1666	0.97465	1660.41	0.99973		1666	-0.00228	1658.49	0.00124		1666	-0.00227	1660.41	-0.00201
		1668	0.92779	1660.41	1.9766		1668	0.935	1662.34	0.99391		1668	-0.00177	1660.41	0.00147		1668	-0.00213	1662.34	-0.00209
		1670	0.88228	1662.34	1.95056		1670	0.89642	1664.27	0.98086		1670	-0.00105	1662.34	0.00197		1670	-0.00173	1664.27	-0.00189
		1672	0.83199	1664.27	1.91289		1672	0.85457	1666.2	0.95551		1672	-0.000296507	1664.27	0.00265		1672	-0.0012	1666.2	-0.00163
		1674	0.77826	1666.2	1.86684		1674	0.79635	1668.13	0.92159		1674	0.000329803	1666.2	0.00337		1674	-0.000572774	1668.13	-0.00133
		1676	0.72764	1668.13	1.81564		1676	0.73806	1670.06	0.88798		1676	0.000772188	1668.13	0.00405		1676	-0.000247551	1670.06	-0.000942943
		1678	0.68339	1670.06	1.76368		1678	0.67934	1671.98	0.85287		1678	0.00101	1670.06	0.00462		1678	-1.21981e-05	1671.98	-0.000565219
		1680	0.64495	1671.98	1.71431		1680	0.63096	1673.91	0.81181		1680	0.00104	1671.98	0.00502		1680	0.000190548	1673.91	-0.000340449
		1682	0.61521	1673.91	1.66647		1682	0.57889	1675.84	0.76861		1682	0.000945785	1673.91	0.00524		1682	0.000261415	1675.84	-0.000215975
		1684	0.60038	1675.84	1.62121		1684	0.53424	1677.77	0.72742		1684	0.000864139	1675.84	0.00529		1684	0.00017815	1677.77	-1.41118e-05
		1686	0.5826	1677.77	1.57982		1686	0.47936	1679.7	0.68784		1686	0.000751675	1677.77	0.00525		1686	0.000291368	1679.7	0.000193136
		1688	0.55695	1679.7	1.54104		1688	0.43028	1681.63	0.64712		1688	0.000542427	1679.7	0.00516		1688	0.000427911	1681.63	0.000249064
		1690	0.53462	1681.63	1.50355		1690	0.38098	1683.56	0.60513		1690	0.000314134	1681.63	0.00508		1690	0.000709809	1683.56	0.000217031
		1692	0.51582	1683.56	1.46584		1692	0.33082	1685.48	0.56735		1692	9.47561e-05	1683.56	0.00502		1692	0.00101	1685.48	0.000179349
		1694	0.49722	1685.48	1.42816		1694	0.28277	1687.41	0.53255		1694	-0.000108749	1685.48	0.005		1694	0.00136	1687.41	0.000124284
		1696	0.47586	1687.41	1.39221		1696	0.25678	1689.34	0.49537		1696	-0.00027891	1687.41	0.005		1696	0.0016	1689.34	5.11704e-05
		1698	0.45393	1689.34	1.35724		1698	0.22104	1691.27	0.45728		1698	-0.000323534	1689.34	0.00501		1698	0.00172	1691.27	1.61861e-05
		1700	0.43169	1691.27	1.32293		1700	0.19851	1693.2	0.41971		1700	-0.000235016	1691.27	0.00501		1700	0.00169	1693.2	0.000134074
		1702	0.40644	1693.2	1.29092		1702	0.18417	1695.13	0.38224		1702	-0.000116037	1693.2	0.00502		1702	0.00143	1695.13	0.000316324
		1704	0.37869	1695.13	1.25995		1704	0.18009	1697.05	0.346		1704	9.65039e-06	1695.13	0.00506		1704	0.00112	1697.05	0.000365446
		1706	0.35264	1697.05	1.22875		1706	0.18257	1698.98	0.31111		1706	0.000199741	1697.05	0.00512		1706	0.000821858	1698.98	0.000304925
		1708	0.33103	1698.98	1.19788		1708	0.18205	1700.91	0.27986		1708	0.000427667	1698.98	0.00521		1708	0.000405962	1700.91	0.000236667
		1710	0.31887	1700.91	1.16869		1710	0.188	1702.84	0.25052		1710	0.000553496	1700.91	0.0053		1710	0.000111571	1702.84	0.000244491
		1712	0.30469	1702.84	1.14312		1712	0.1848	1704.77	0.21809		1712	0.000696744	1702.84	0.00541		1712	-5.61305e-05	1704.77	0.000400502
		1714	0.28247	1704.77	1.12055		1714	0.18779	1706.7	0.18497		1714	0.000910483	1704.77	0.00548		1714	-0.000115817	1706.7	0.000672703
		1716	0.26414	1706.7	1.09988		1716	0.18713	1708.63	0.15506		1716	0.00108	1706.7	0.0055		1716	-0.00018615	1708.63	0.000997549
		1718	0.2494	1708.63	1.08243		1718	0.18562	1710.55	0.1305		1718	0.0011	1708.63	0.00549		1718	-0.000268783	1710.55	0.00126
		1720	0.23813	1710.55	1.06861		1720	0.18442	1712.48	0.11262		1720	0.00091196	1710.55	0.00546		1720	-0.000328971	1712.48	0.00131
		1722	0.23197	1712.48	1.05743		1722	0.1845	1714.41	0.0996		1722	0.000575839	1712.48	0.00539		1722	-0.000342292	1714.41	0.00113
		1724	0.22904	1714.41	1.04867		1724	0.18207	1716.34	0.09061		1724	0.000173825	1714.41	0.00528		1724	-0.000324546	1716.34	0.000828458
		1726	0.22604	1716.34	1.04202		1726	0.17181	1718.27	0.08694		1726	-0.000241937	1716.34	0.00514		1726	-0.000283654	1718.27	0.000498853
		1728	0.22164	1718.27	1.03784		1728	0.16332	1720.2	0.08486		1728	-0.000661088	1718.27	0.00501		1728	-0.000180152	1720.2	0.000221991
		1730	0.21534	1720.2	1.0353		1730	0.15178	1722.12	0.08133		1730	-0.00104	1720.2	0.0049		1730	-8.6822e-05	1722.12	1.90759e-05
		1732	0.20701	1722.12	1.03151		1732	0.14943	1724.05	0.07722		1732	-0.00133	1722.12	0.0048		1732	6.41701e-05	1724.05	-8.93312e-05
		1734	0.19703	1724.05	1.02674		1734	0.13721	1725.98	0.07298		1734	-0.00145	1724.05	0.00474		1734	0.000159039	1725.98	-4.26755e-05
		1736	0.1893	1725.98	1.02286		1736	0.12983	1727.91	0.06859		1736	-0.00142	1725.98	0.00471		1736	0.000198427	1727.91	0.000110533
		1738	0.18003	1727.91	1.01934		1738	0.12516	1729.84	0.06396		1738	-0.00135	1727.91	0.00472		1738	0.000217247	1729.84	0.000229106
		1740	0.15896	1729.84	1.01505		1740	0.11503	1731.77	0.05887		1740	-0.000999128	1729.84	0.00473		1740	0.000200941	1731.77	0.000246451
		1742	0.13325	1731.77	1.01053		1742	0.11408	1733.7	0.05668		1742	-0.000472079	1731.77	0.00474		1742	0.000101284	1733.7	0.000176626
		1744	0.10516	1733.7	1.00614		1744	0.11014	1735.62	0.05844		1744	0.000121513	1733.7	0.00476		1744	-7.04748e-05	1735.62	3.43253e-05
		1746	0.07693	1735.62	1.00221		1746	0.10899	1737.55	0.05893		1746	0.000652464	1735.62	0.00482		1746	-0.000288641	1737.55	-0.000164364
		1748	0.05106	1737.55	0.9982		1748	0.10539	1739.48	0.05652		1748	0.00105	1737.55	0.0049		1748	-0.000412661	1739.48	-0.000358402
		1750	0.03023	1739.48	0.99359		1750	0.1019	1741.41	0.0534		1750	0.00128	1739.48	0.00496		1750	-0.00042842	1741.41	-0.000416111
		1752	0.01615	1741.41	0.98991		1752	0.087	1743.34	0.04908		1752	0.00138	1741.41	0.00501		1752	-0.000398791	1743.34	-0.000288082
		1754	0.0074	1743.34	0.98861		1754	0.07857	1745.27	0.04231		1754	0.00137	1743.34	0.00504		1754	-0.000305984	1745.27	-8.96525e-05
		1756	0.00329	1745.27	0.98918		1756	0.05749	1747.19	0.03368		1756	0.00126	1745.27	0.00503		1756	-0.00011768	1747.19	8.5651e-05
		1758	0.00424	1747.19	0.99077		1758	0.04712	1749.12	0.02594		1758	0.00102	1747.19	0.00498		1758	0.00010363	1749.12	0.000224649
		1760	0.00956	1749.12	0.99284		1760	0.04105	1751.05	0.0216		1760	0.000694096	1749.12	0.00489		1760	0.000324461	1751.05	0.000288012
		1762	0.01428	1751.05	0.99558		1762	0.02167	1752.98	0.01917		1762	0.000490761	1751.05	0.00479		1762	0.000500412	1752.98	0.000254968
		1764	0.01933	1752.98	0.99938		1764	0.01104	1754.91	0.01628		1764	0.000277995	1752.98	0.0047		1764	0.000655033	1754.91	0.000184707
		1766	0.03022	1754.91	1.00283		1766	0.00418	1756.84	0.0137		1766	-0.00010186	1754.91	0.00461		1766	0.000630582	1756.84	0.000152954
		1768	0.03857	1756.84	1.00493		1768	0.00121	1758.77	0.01168		1768	-0.000383213	1756.84	0.00455		1768	0.000591294	1758.77	0.000171646
		1770	0.0434	1758.77	1.0066		1770	0.00151	1760.69	0.01002		1770	-0.000530272	1758.77	0.00454		1770	0.000454707	1760.69	0.000188331
		1772	0.04455	1760.69	1.00715		1772	0.00835	1762.62	0.00976		1772	-0.000555832	1760.69	0.00457		1772	0.000181419	1762.62	0.000133827
		1774	0.04565	1762.62	1.00594		1774	0.01305	1764.55	0.01071		1774	-0.000508383	1762.62	0.00463		1774	-1.93857e-05	1764.55	2.60944e-05
		1776	0.04528	1764.55	1.00411		1776	0.01328	1766.48	0.01165		1776	-0.000453398	1764.55	0.00469		1776	-0.000163529	1766.48	-7.11394e-05
		1778	0.04345	1766.48	1.00252		1778	0.01308	1768.41	0.01255		1778	-0.00042274	1766.48	0.00475		1778	-0.000234228	1768.41	-0.000123684
		1780	0.04016	1768.41	1.00186		1780	0.01231	1770.34	0.01159		1780	-0.00042274	1768.41	0.00479		1780	-0.000232668	1770.34	-0.000108574
		1782	0.0354	1770.34	1.00199		1782	0.01098	1772.26	0.00918		1782	-0.00042274	1770.34	0.00481		1782	-0.000232668	1772.26	-3.99483e-05
		1784	0.02919	1772.26	1.00185		1784	0.00909	1774.19	0.0077		1784	-0.00042274	1772.26	0.00479		1784	-0.000232668	1774.19	3.18306e-05
				1774.19	1.00163		1786	0.00662	1776.12	0.00679				1774.19	0.00476		1786	-0.000232668	1776.12	6.66602e-05
				1776.12	1.00193		1788	0.0036	1778.05	0.0062				1776.12	0.00475		1788	-0.000232668	1778.05	2.60583e-05
				1778.05	1.00229		1790	0	1779.98	0.00616				1778.05	0.00474		1790	-0.000232668	1779.98	-4.22207e-05
				1779.98	1.00233				1781.91	0.0059				1779.98	0.00474				1781.91	-6.29759e-05
				1781.91	1.00211				1783.84	0.00484				1781.91	0.00473				1783.84	-3.32605e-05
				1783.84	1.00215				1785.76	0.00268				1783.84	0.00473				1785.76	5.72382e-05
				1785.76	1.00214				1787.69	0.000708437				1785.76	0.00474				1787.69	0.000189901
				1787.69	1.00215				1789.62	0				1787.69	0.00474				1789.62	0.000281294
				1789.62	1.00218				1791.55	0.000253039				1789.62	0.00474				1791.55	0.000259273
				1791.55	1.00221				1793.48	0.00268				1791.55	0.00474				1793.48	0.000127895
				1793.48	1.00225				1795.41	0.00693				1793.48	0.00474				1795.41	-3.37073e-05
				1795.41	1.00231				1797.33	0.01053				1795.41	0.00474				1797.33	-0.000177837
				1797.33	1.00238				1799.26	0.01176				1797.33	0.00474				1799.26	-0.000276454
									1801.19	0.01133									1801.19	-0.000301886
									1803.12	0.01079									1803.12	-0.000301886
									1805.05	0.0092									1805.05	-0.000301886
									1806.98	0.00655									1806.98	-0.000301886
									1808.91	0.00285									1808.91	-0.000301886

## Sheet: SI 1
				Panel a
					0.07		1
				Wavenumber [cm-1]	Laser power [mW]	Wavenumber [cm-1]	Laser power [mW]
				1290	0.05914	1290	0.85489
				1294	0.07159	1294	0.92175
				1298	0.06779	1298	0.99309
				1302	0.07564	1302	1.07641
				1306	0.07327	1306	1.1796
				1310	0.08678	1310	1.21384
				1314	0.07982	1314	1.28599
				1318	0.0756	1318	1.30313
				1322	0.09152	1322	1.37238
				1326	0.09559	1326	1.39959
				1330	0.08286	1330	1.42711
				1334	0.09394	1334	1.39993
				1338	0.07625	1338	1.3232
				1342	0.09398	1342	1.39475
				1346	0.08829	1346	1.37664
				1350	0.08211	1350	1.33304
				1354	0.08978	1354	1.2991
				1358	0.09183	1358	1.27923
				1362	0.07763	1362	1.20784
				1366	0.07941	1366	1.1539
				1370	0.07032	1370	1.13131
				1374	0.07018	1374	1.13184
				1378	0.06637	1378	1.23653
				1382	0.07976	1382	1.29226
				1386	0.07739	1386	1.23346
				1390	0.08706	1390	1.41254
				1394	0.08844	1394	1.35981
				1398	0.08474	1398	1.48557
				1402	0.10087	1402	1.60308
				1406	0.09297	1406	1.66161
				1410	0.08909	1410	1.60932
				1414	0.0891	1414	1.59889
				1418	0.0929	1418	1.44418
				1422	0.08784	1422	1.4893
				1426	0.09664	1426	1.62876
				1430	0.08821	1430	1.65187
				1434	0.07985	1434	1.4997
				1438	0.10051	1438	1.75821
				1442	0.11882	1442	1.80315
				1446	0.10486	1446	1.68092
				1450	0.10599	1450	1.78366
				1454	0.09493	1454	1.56849
				1458	0.10531	1458	1.65032
				1462	0.10432	1462	1.4813
				1466	0.10369	1466	1.52252
				1470	0.07986	1470	1.13804
				1474	0.07498	1474	1.20343
				1478	0.07926	1478	1.35344
				1482	0.07173	1482	1.26774
				1486	0.07342	1486	1.01205
				1490	0.06615	1490	1.00143
				1494	0.06163	1494	0.77157
				1498	0.05945	1498	0.87887
				1502	0.05083	1502	0.75055
				1506	0.05265	1506	0.58075
				1510	0.0539	1510	0.6929
				1514	0.04016	1514	0.58491
				1518	0.04601	1518	0.55905
				1522	0.06381	1522	0.69243
				1526	0.06017	1526	0.73254
				1530	0.05663	1530	0.70355
				1534	0.05564	1534	0.81486
				1538	0.04231	1538	0.56505
				1542	0.05069	1542	0.68151
				1546	0.04975	1546	0.82242
				1550	0.06377	1550	0.85601
				1554	0.05755	1554	0.78315
				1558	0.06368	1558	0.6901
				1562	0.06355	1562	0.87823
				1566	0.06268	1566	0.82045
				1570	0.06223	1570	0.97429
				1574	0.05912	1574	0.76831
				1578	0.08068	1578	0.99994
				1582	0.16018	1582	2.20933
				1586	0.17458	1586	2.27727
				1590	0.16348	1590	2.31715
				1594	0.17988	1594	2.31153
				1598	0.18135	1598	2.36133
				1602	0.17374	1602	2.29907
				1606	0.17538	1606	2.26888
				1610	0.16192	1610	2.2643
				1614	0.14959	1614	1.89619
				1618	0.17527	1618	2.20328
				1622	0.15793	1622	1.83112
				1626	0.16637	1626	1.93916
				1630	0.18906	1630	2.34464
				1634	0.14817	1634	1.80322
				1638	0.19451	1638	2.43105
				1642	0.21361	1642	2.48362
				1646	0.16679	1646	1.99214
				1650	0.15053	1650	1.81993
				1654	0.21058	1654	2.57959
				1658	0.23001	1658	2.71699
				1662	0.2263	1662	2.72638
				1666	0.20813	1666	2.47275
				1670	0.22578	1670	2.62915
				1674	0.2244	1674	2.63917
				1678	0.21296	1678	2.50092
				1682	0.12985	1682	1.51618
				1686	0.22208	1686	2.65631
				1690	0.2477	1690	2.91917
				1694	0.18351	1694	2.17388
				1698	0.11953	1698	1.27929
				1702	0.2246	1702	2.45133
				1706	0.23848	1706	2.81577
				1710	0.22417	1710	2.75635
				1714	0.20266	1714	2.5111
				1718	0.22365	1718	2.69783
				1722	0.23452	1722	2.69479
				1726	0.24053	1726	2.65588
				1730	0.19815	1730	2.42552
				1734	0.21332	1734	2.54558
				1738	0.20291	1738	2.42198
				1742	0.19863	1742	2.40813
				1746	0.16936	1746	2.14187
				1750	0.19226	1750	2.32906
				1754	0.18513	1754	2.16745
				1758	0.17739	1758	2.14745
				1762	0.17754	1762	2.17876
				1766	0.17647	1766	2.08734
				1770	0.15146	1770	1.73297
				1774	0.15244	1774	1.96146
				1778	0.15729	1778	1.80457
				1782	0.13059	1782	1.71513
				1786	0.1424	1786	1.69063
				1790	0.10376	1790	1.32981

## Sheet: SI 2
	Panel d													Panel c
	Gold 1		Gold 2		Gold 3		Protein 1		Protein 2		Protein 3			RMS
	Frequency kHz	IR Amplitude [a.u.]	Frequency kHz	IR Amplitude [a.u.]	Frequency kHz	IR Amplitude [a.u.]	Frequency kHz	IR Amplitude [a.u.]	Frequency kHz	IR Amplitude [a.u.]	Frequency kHz	IR Amplitude [a.u.]		1	0.33
	368.119	0.00601	371.141	0.01111	380	0.0097	375	0.00236	375	0.00853	369.167	0.01287		2	0.35
	368.371	0.00604	371.392	0.01092	380.251	0.00999	375.251	0.00358	375.251	0.00868	369.418	0.01218		3	0.43
	368.622	0.00608	371.644	0.01073	380.503	0.01027	375.503	0.0047	375.503	0.00883	369.669	0.01155		4	0.41
	368.873	0.00614	371.895	0.01055	380.754	0.01055	375.754	0.00573	375.754	0.00897	369.92	0.01097		5	0.32
	369.125	0.00621	372.146	0.01036	381.005	0.01082	376.005	0.00665	376.005	0.0091	370.172	0.01044
	369.376	0.0063	372.397	0.01017	381.256	0.01109	376.256	0.00748	376.256	0.00923	370.423	0.00998
	369.627	0.00641	372.649	0.00998	381.508	0.01135	376.508	0.00821	376.508	0.00934	370.674	0.00956
	369.878	0.00652	372.9	0.0098	381.759	0.01161	376.759	0.00884	376.759	0.00944	370.925	0.00921
	370.13	0.00666	373.151	0.00961	382.01	0.01186	377.01	0.00937	377.01	0.00954	371.177	0.0089
	370.381	0.00681	373.402	0.00942	382.261	0.01211	377.261	0.0098	377.261	0.00962	371.428	0.00866
	370.632	0.00698	373.654	0.00924	382.513	0.01236	377.513	0.01014	377.513	0.0097	371.679	0.00846
	370.883	0.00702	373.905	0.00912	382.764	0.01317	377.764	0.01025	377.764	0.00909	371.93	0.008
	371.135	0.00719	374.156	0.00887	383.015	0.014	378.015	0.01033	378.015	0.00826	372.182	0.00851
	371.386	0.00754	374.407	0.00845	383.266	0.01401	378.266	0.01076	378.266	0.00802	372.433	0.00881
	371.637	0.00783	374.659	0.00835	383.518	0.01472	378.518	0.01002	378.518	0.00871	372.684	0.0084
	371.888	0.0079	374.91	0.00875	383.769	0.01585	378.769	0.00951	378.769	0.00952	372.936	0.00868
	372.14	0.00826	375.161	0.0088	384.02	0.01573	379.02	0.00942	379.02	0.01048	373.187	0.00893
	372.391	0.00828	375.412	0.00818	384.271	0.0148	379.271	0.00958	379.271	0.01064	373.438	0.00822
	372.642	0.00772	375.664	0.00811	384.523	0.01478	379.523	0.00894	379.523	0.01035	373.689	0.0082
	372.893	0.00795	375.915	0.00837	384.774	0.01493	379.774	0.00855	379.774	0.01091	373.941	0.00816
	373.145	0.00713	376.166	0.00804	385.025	0.01448	380.025	0.00813	380.025	0.01166	374.192	0.0077
	373.396	0.0072	376.417	0.00794	385.276	0.01485	380.276	0.00846	380.276	0.01182	374.443	0.00732
	373.647	0.00667	376.669	0.00892	385.528	0.01487	380.528	0.00807	380.528	0.01176	374.694	0.0074
	373.898	0.00619	376.92	0.0091	385.779	0.01521	380.779	0.00775	380.779	0.01152	374.946	0.00654
	374.15	0.00631	377.171	0.00878	386.03	0.01556	381.03	0.00833	381.03	0.01172	375.197	0.00603
	374.401	0.0066	377.422	0.00913	386.281	0.01657	381.281	0.00799	381.281	0.01264	375.448	0.0058
	374.652	0.00712	377.674	0.00998	386.533	0.01652	381.533	0.00922	381.533	0.01252	375.699	0.0055
	374.903	0.00649	377.925	0.01001	386.784	0.01571	381.784	0.00874	381.784	0.01205	375.951	0.00612
	375.155	0.00681	378.176	0.01077	387.035	0.01569	382.035	0.00927	382.035	0.01237	376.202	0.00629
	375.406	0.00685	378.427	0.01099	387.286	0.01578	382.286	0.00983	382.286	0.01166	376.453	0.00674
	375.657	0.00729	378.679	0.0123	387.538	0.01595	382.538	0.01044	382.538	0.01303	376.704	0.0073
	375.908	0.00695	378.93	0.01222	387.789	0.0158	382.789	0.01052	382.789	0.01256	376.956	0.00688
	376.16	0.00692	379.181	0.0132	388.04	0.01647	383.04	0.01177	383.04	0.01405	377.207	0.00805
	376.411	0.00731	379.433	0.01349	388.291	0.01778	383.291	0.01247	383.291	0.01559	377.458	0.00837
	376.662	0.0075	379.684	0.01422	388.543	0.01941	383.543	0.01296	383.543	0.01623	377.709	0.00904
	376.913	0.00793	379.935	0.01444	388.794	0.02033	383.794	0.01284	383.794	0.01721	377.961	0.00985
	377.165	0.00818	380.186	0.01425	389.045	0.02061	384.045	0.01454	384.045	0.01723	378.212	0.01011
	377.416	0.00798	380.438	0.01374	389.296	0.02037	384.296	0.01609	384.296	0.01823	378.463	0.00969
	377.667	0.00745	380.689	0.01325	389.548	0.02234	384.548	0.01739	384.548	0.01929	378.714	0.01076
	377.918	0.00726	380.94	0.01333	389.799	0.02345	384.799	0.01903	384.799	0.0207	378.966	0.01034
	378.17	0.00706	381.191	0.01338	390.05	0.02559	385.05	0.02024	385.05	0.02145	379.217	0.01032
	378.421	0.00775	381.443	0.0131	390.302	0.02689	385.302	0.02144	385.302	0.02168	379.468	0.01049
	378.672	0.00678	381.694	0.0142	390.553	0.02766	385.553	0.02263	385.553	0.02231	379.719	0.01026
	378.923	0.00738	381.945	0.01386	390.804	0.02798	385.804	0.02397	385.804	0.02352	379.971	0.01039
	379.175	0.00788	382.196	0.01311	391.055	0.02876	386.055	0.02389	386.055	0.02386	380.222	0.01115
	379.426	0.00854	382.448	0.01299	391.307	0.02914	386.307	0.02499	386.307	0.02466	380.473	0.01223
	379.677	0.00857	382.699	0.01293	391.558	0.0295	386.558	0.02667	386.558	0.02437	380.724	0.01249
	379.929	0.00827	382.95	0.01341	391.809	0.02967	386.809	0.02845	386.809	0.02551	380.976	0.01332
	380.18	0.00817	383.201	0.01445	392.06	0.03076	387.06	0.03031	387.06	0.02731	381.227	0.01315
	380.431	0.00828	383.453	0.01407	392.312	0.0309	387.312	0.03105	387.312	0.02941	381.478	0.01332
	380.682	0.00787	383.704	0.01476	392.563	0.03103	387.563	0.03169	387.563	0.02938	381.729	0.01378
	380.934	0.00749	383.955	0.01355	392.814	0.03086	387.814	0.03292	387.814	0.03097	381.981	0.01445
	381.185	0.00758	384.206	0.01353	393.065	0.03209	388.065	0.03478	388.065	0.03394	382.232	0.01589
	381.436	0.00807	384.458	0.01376	393.317	0.03324	388.317	0.03475	388.317	0.03685	382.483	0.01679
	381.687	0.00806	384.709	0.01347	393.568	0.03304	388.568	0.0344	388.568	0.0388	382.735	0.01828
	381.939	0.008	384.96	0.01346	393.819	0.03262	388.819	0.03371	388.819	0.04094	382.986	0.01909
	382.19	0.0083	385.211	0.01357	394.07	0.0339	389.07	0.03498	389.07	0.04373	383.237	0.01945
	382.441	0.0086	385.463	0.01355	394.322	0.03435	389.322	0.03706	389.322	0.04628	383.488	0.02052
	382.692	0.0087	385.714	0.01407	394.573	0.03613	389.573	0.03863	389.573	0.04824	383.74	0.02229
	382.944	0.00901	385.965	0.01506	394.824	0.03739	389.824	0.04124	389.824	0.05064	383.991	0.02251
	383.195	0.009	386.216	0.01618	395.075	0.0396	390.075	0.04236	390.075	0.05497	384.242	0.02334
	383.446	0.00905	386.468	0.01666	395.327	0.04098	390.327	0.0435	390.327	0.05987	384.493	0.02367
	383.697	0.00768	386.719	0.01845	395.578	0.04234	390.578	0.04569	390.578	0.06391	384.745	0.02463
	383.949	0.00863	386.97	0.019	395.829	0.04359	390.829	0.04766	390.829	0.06892	384.996	0.02561
	384.2	0.00877	387.221	0.01995	396.08	0.0446	391.08	0.04984	391.08	0.07106	385.247	0.02572
	384.451	0.0097	387.473	0.02157	396.332	0.04762	391.332	0.05549	391.332	0.07623	385.498	0.02698
	384.702	0.00978	387.724	0.02272	396.583	0.04885	391.583	0.05967	391.583	0.0818	385.75	0.02819
	384.954	0.0103	387.975	0.02442	396.834	0.05058	391.834	0.06508	391.834	0.09142	386.001	0.03009
	385.205	0.01021	388.226	0.02451	397.085	0.05189	392.085	0.06999	392.085	0.09637	386.252	0.03133
	385.456	0.01106	388.478	0.02452	397.337	0.05474	392.337	0.07719	392.337	0.10109	386.503	0.03341
	385.707	0.01121	388.729	0.0253	397.588	0.05729	392.588	0.0847	392.588	0.1032	386.755	0.03503
	385.959	0.01188	388.98	0.02454	397.839	0.05955	392.839	0.09295	392.839	0.10651	387.006	0.03748
	386.21	0.01267	389.232	0.02492	398.09	0.0615	393.09	0.09878	393.09	0.1085	387.257	0.04027
	386.461	0.01297	389.483	0.02512	398.342	0.06231	393.342	0.10529	393.342	0.10801	387.508	0.04237
	386.712	0.01265	389.734	0.02498	398.593	0.06241	393.593	0.11147	393.593	0.10624	387.76	0.04636
	386.964	0.01305	389.985	0.02639	398.844	0.06408	393.844	0.11727	393.844	0.10451	388.011	0.0486
	387.215	0.01385	390.237	0.027	399.095	0.06712	394.095	0.12029	394.095	0.10224	388.262	0.05209
	387.466	0.01443	390.488	0.02814	399.347	0.07079	394.347	0.12507	394.347	0.09651	388.513	0.05612
	387.717	0.01419	390.739	0.02886	399.598	0.07442	394.598	0.12697	394.598	0.09116	388.765	0.05942
	387.969	0.01553	390.99	0.02976	399.849	0.07993	394.849	0.12821	394.849	0.08646	389.016	0.06203
	388.22	0.01605	391.242	0.03084	400.101	0.08652	395.101	0.12609	395.101	0.08411	389.267	0.06569
	388.471	0.01636	391.493	0.0317	400.352	0.09211	395.352	0.12286	395.352	0.08094	389.518	0.06978
	388.722	0.01567	391.744	0.03356	400.603	0.09726	395.603	0.1214	395.603	0.07773	389.77	0.07118
	388.974	0.01584	391.995	0.03483	400.854	0.10336	395.854	0.11636	395.854	0.07484	390.021	0.07264
	389.225	0.01546	392.247	0.03625	401.106	0.10884	396.106	0.11273	396.106	0.07112	390.272	0.07457
	389.476	0.01626	392.498	0.03762	401.357	0.11607	396.357	0.10943	396.357	0.07119	390.523	0.0775
	389.728	0.01493	392.749	0.03973	401.608	0.12417	396.608	0.10511	396.608	0.07058	390.775	0.07947
	389.979	0.01471	393	0.04252	401.859	0.13164	396.859	0.1022	396.859	0.07133	391.026	0.07984
	390.23	0.01352	393.252	0.04399	402.111	0.14097	397.111	0.09982	397.111	0.06688	391.277	0.07922
	390.481	0.01413	393.503	0.04459	402.362	0.14901	397.362	0.10044	397.362	0.06395	391.528	0.07952
	390.733	0.01466	393.754	0.0463	402.613	0.15759	397.613	0.09806	397.613	0.06166	391.78	0.07911
	390.984	0.01494	394.005	0.048	402.864	0.16441	397.864	0.0959	397.864	0.05991	392.031	0.07981
	391.235	0.01512	394.257	0.04975	403.116	0.1709	398.116	0.09264	398.116	0.05819	392.282	0.08066
	391.486	0.01484	394.508	0.05204	403.367	0.18316	398.367	0.09097	398.367	0.05488	392.534	0.08202
	391.738	0.01513	394.759	0.05512	403.618	0.1934	398.618	0.08736	398.618	0.05372	392.785	0.0843
	391.989	0.01611	395.01	0.05913	403.869	0.20324	398.869	0.08236	398.869	0.05171	393.036	0.08547
	392.24	0.01684	395.262	0.06224	404.121	0.21399	399.121	0.07739	399.121	0.0484	393.287	0.08665
	392.491	0.01767	395.513	0.06654	404.372	0.22754	399.372	0.07528	399.372	0.04439	393.539	0.087
	392.743	0.0185	395.764	0.0704	404.623	0.23598	399.623	0.07079	399.623	0.04241	393.79	0.08652
	392.994	0.02045	396.015	0.07395	404.874	0.24139	399.874	0.06617	399.874	0.04129	394.041	0.08568
	393.245	0.02035	396.267	0.07867	405.126	0.24745	400.126	0.06035	400.126	0.04085	394.292	0.08329
	393.496	0.02032	396.518	0.08188	405.377	0.24847	400.377	0.05623	400.377	0.03929	394.544	0.08038
	393.748	0.01995	396.769	0.08493	405.628	0.2477	400.628	0.05378	400.628	0.03846	394.795	0.07548
	393.999	0.01987	397.02	0.08794	405.879	0.24321	400.879	0.04846	400.879	0.03653	395.046	0.07331
	394.25	0.02045	397.272	0.09069	406.131	0.23457	401.131	0.04576	401.131	0.03575	395.297	0.07041
	394.501	0.02147	397.523	0.09492	406.382	0.22522	401.382	0.04286	401.382	0.03435	395.549	0.06798
	394.753	0.02126	397.774	0.10031	406.633	0.21573	401.633	0.04125	401.633	0.03335	395.8	0.06352
	395.004	0.02272	398.025	0.10522	406.884	0.20112	401.884	0.03909	401.884	0.03271	396.051	0.05798
	395.255	0.02274	398.277	0.10959	407.136	0.18577	402.136	0.03758	402.136	0.03071	396.302	0.05481
	395.506	0.02489	398.528	0.11319	407.387	0.16911	402.387	0.03677	402.387	0.0287	396.554	0.0533
	395.758	0.02634	398.779	0.11959	407.638	0.15602	402.638	0.03371	402.638	0.02958	396.805	0.05063
	396.009	0.02789	399.031	0.12841	407.889	0.1415	402.889	0.03185	402.889	0.03058	397.056	0.04886
	396.26	0.0294	399.282	0.13595	408.141	0.13103	403.141	0.03083	403.141	0.02875	397.307	0.04935
	396.511	0.03022	399.533	0.1412	408.392	0.12296	403.392	0.02999	403.392	0.02802	397.559	0.04856
	396.763	0.03177	399.784	0.14919	408.643	0.1107	403.643	0.02842	403.643	0.02764	397.81	0.04723
	397.014	0.03339	400.036	0.15653	408.894	0.10221	403.894	0.02767	403.894	0.02787	398.061	0.04624
	397.265	0.03491	400.287	0.16415	409.146	0.09677	404.146	0.02817	404.146	0.02671	398.312	0.04368
	397.516	0.03666	400.538	0.17366	409.397	0.09411	404.397	0.02736	404.397	0.02586	398.564	0.04112
	397.768	0.03762	400.789	0.18383	409.648	0.0891	404.648	0.02637	404.648	0.02512	398.815	0.03826
	398.019	0.03911	401.041	0.19301	409.899	0.08606	404.899	0.02535	404.899	0.02468	399.066	0.03553
	398.27	0.04029	401.292	0.20658	410.151	0.08679	405.151	0.02487	405.151	0.02356	399.317	0.03259
	398.521	0.04182	401.543	0.21533	410.402	0.08559	405.402	0.02637	405.402	0.02315	399.569	0.03131
	398.773	0.04295	401.794	0.22693	410.653	0.08488	405.653	0.02597	405.653	0.0238	399.82	0.02973
	399.024	0.04395	402.046	0.24138	410.905	0.08338	405.905	0.02584	405.905	0.02383	400.071	0.02939
	399.275	0.04568	402.297	0.25539	411.156	0.0826	406.156	0.02603	406.156	0.02392	400.322	0.02929
	399.527	0.04747	402.548	0.26527	411.407	0.08222	406.407	0.02574	406.407	0.02394	400.574	0.02958
	399.778	0.04883	402.799	0.27883	411.658	0.0812	406.658	0.02511	406.658	0.02417	400.825	0.02874
	400.029	0.05069	403.051	0.28485	411.91	0.07883	406.91	0.0245	406.91	0.02358	401.076	0.02827
	400.28	0.05244	403.302	0.28795	412.161	0.0759	407.161	0.02517	407.161	0.02249	401.327	0.02965
	400.532	0.05534	403.553	0.28918	412.412	0.0757	407.412	0.02569	407.412	0.02222	401.579	0.02962
	400.783	0.05768	403.804	0.28888	412.663	0.07523	407.663	0.02527	407.663	0.02281	401.83	0.02911
	401.034	0.06	404.056	0.28562	412.915	0.07384	407.915	0.02504	407.915	0.02335	402.081	0.02927
	401.285	0.06308	404.307	0.27755	413.166	0.07215	408.166	0.02589	408.166	0.02222	402.332	0.02874
	401.537	0.06634	404.558	0.26456	413.417	0.06829	408.417	0.02562	408.417	0.0228	402.584	0.02788
	401.788	0.07374	404.809	0.25295	413.668	0.06572	408.668	0.02536	408.668	0.0236	402.835	0.02723
	402.039	0.07863	405.061	0.23826	413.92	0.06383	408.92	0.02607	408.92	0.02402	403.086	0.02692
	402.29	0.08602	405.312	0.22525	414.171	0.06149	409.171	0.02515	409.171	0.02363	403.338	0.02605
	402.542	0.09473	405.563	0.21073	414.422	0.0609	409.422	0.02465	409.422	0.02323	403.589	0.02484
	402.793	0.10354	405.814	0.19661	414.673	0.05928	409.673	0.02417	409.673	0.02258	403.84	0.0243
	403.044	0.11201	406.066	0.18352	414.925	0.05838	409.925	0.0237	409.925	0.02343	404.091	0.0232
	403.295	0.1205	406.317	0.17248	415.176	0.05761	410.176	0.02329	410.176	0.0238	404.343	0.02191
	403.547	0.12863	406.568	0.16152	415.427	0.0567	410.427	0.02406	410.427	0.0243	404.594	0.022
	403.798	0.14143	406.819	0.1546	415.678	0.05626	410.678	0.02302	410.678	0.02436	404.845	0.02145
	404.049	0.15013	407.071	0.14874	415.93	0.05482	410.93	0.02347	410.93	0.02356	405.096	0.02181
	404.3	0.16288	407.322	0.14151	416.181	0.05367	411.181	0.02274	411.181	0.02262	405.348	0.02231
	404.552	0.17383	407.573	0.13439	416.432	0.05192	411.432	0.02209	411.432	0.02329	405.599	0.02225
	404.803	0.18166	407.824	0.13092	416.683	0.05081	411.683	0.02162	411.683	0.02288	405.85	0.0222
	405.054	0.1898	408.076	0.12155	416.935	0.04922	411.935	0.0222	411.935	0.0222	406.101	0.02212
	405.305	0.19504	408.327	0.11659	417.186	0.0486	412.186	0.022	412.186	0.02272	406.353	0.02249
	405.557	0.20003	408.578	0.11228	417.437	0.04805	412.437	0.0214	412.437	0.02259	406.604	0.0225
	405.808	0.20276	408.829	0.10722	417.688	0.04721	412.688	0.02003	412.688	0.02328	406.855	0.02244
	406.059	0.20329	409.081	0.10296	417.94	0.04653	412.94	0.01969	412.94	0.02342	407.106	0.022
	406.31	0.20127	409.332	0.09994	418.191	0.04521	413.191	0.01945	413.191	0.023	407.358	0.02082
	406.562	0.19598	409.583	0.0944	418.442	0.04357	413.442	0.01938	413.442	0.02218	407.609	0.02143
	406.813	0.18993	409.835	0.09074	418.693	0.04275	413.693	0.01966	413.693	0.02195	407.86	0.01993
	407.064	0.17899	410.086	0.08733	418.945	0.04137	413.945	0.01949	413.945	0.0214	408.111	0.0199
	407.315	0.16808	410.337	0.08404	419.196	0.04086	414.196	0.01903	414.196	0.02137	408.363	0.01885
	407.567	0.15639	410.588	0.07995	419.447	0.03941	414.447	0.01915	414.447	0.0208	408.614	0.01859
	407.818	0.14263	410.84	0.07805	419.698	0.03797	414.698	0.01812	414.698	0.02082	408.865	0.01712
	408.069	0.12714	411.091	0.07564	419.95	0.03753	414.95	0.01801	414.95	0.02073	409.116	0.01561
	408.32	0.11407	411.342	0.07283	420.201	0.03671	415.201	0.0177	415.201	0.02098	409.368	0.01469
	408.572	0.10299	411.593	0.07135	420.452	0.03614	415.452	0.01762	415.452	0.0203	409.619	0.01492
	408.823	0.09494	411.845	0.06898	420.704	0.03612	415.704	0.01688	415.704	0.01964	409.87	0.01416
	409.074	0.08412	412.096	0.06831	420.955	0.03566	415.955	0.01696	415.955	0.01917	410.121	0.01554
	409.325	0.07966	412.347	0.06832	421.206	0.03518	416.206	0.01649	416.206	0.01945	410.373	0.01591
	409.577	0.07205	412.598	0.06764	421.457	0.0361	416.457	0.01633	416.457	0.02003	410.624	0.01616
	409.828	0.06629	412.85	0.06578	421.709	0.03602	416.709	0.01571	416.709	0.01946	410.875	0.01721
	410.079	0.0637	413.101	0.06546	421.96	0.03606	416.96	0.01509	416.96	0.01957	411.126	0.01788
	410.331	0.06085	413.352	0.06535	422.211	0.03676	417.211	0.0147	417.211	0.02062	411.378	0.01925
	410.582	0.06091	413.603	0.06411	422.462	0.03646	417.462	0.01416	417.462	0.02127	411.629	0.01957
	410.833	0.06063	413.855	0.0633	422.714	0.03693	417.714	0.01377	417.714	0.02238	411.88	0.01954
	411.084	0.06005	414.106	0.06301	422.965	0.03689	417.965	0.01336	417.965	0.02244	412.131	0.01939
	411.336	0.05798	414.357	0.06312	423.216	0.03701	418.216	0.01379	418.216	0.02242	412.383	0.0195
	411.587	0.05596	414.608	0.06222	423.467	0.03684	418.467	0.01382	418.467	0.02168	412.634	0.01953
	411.838	0.05419	414.86	0.06183	423.719	0.03771	418.719	0.01358	418.719	0.02137	412.885	0.01907
	412.089	0.05211	415.111	0.06116	423.97	0.03791	418.97	0.01446	418.97	0.02141	413.137	0.01972
	412.341	0.04962	415.362	0.06124	424.221	0.03804	419.221	0.01572	419.221	0.02089	413.388	0.01887
	412.592	0.04879	415.613	0.06118	424.472	0.03666	419.472	0.01542	419.472	0.02066	413.639	0.01922
	412.843	0.04797	415.865	0.06164	424.724	0.03614	419.724	0.0157	419.724	0.01969	413.89	0.01768
	413.094	0.04615	416.116	0.06011	424.975	0.0357	419.975	0.01565	419.975	0.01891	414.142	0.01817
	413.346	0.0453	416.367	0.06028	425.226	0.03557	420.226	0.01608	420.226	0.01871	414.393	0.0177
	413.597	0.04354	416.618	0.05984	425.477	0.03549	420.477	0.01604	420.477	0.01732	414.644	0.01839
	413.848	0.04249	416.87	0.05989	425.729	0.03571	420.729	0.01681	420.729	0.01601	414.895	0.01806
	414.099	0.0418	417.121	0.05977	425.98	0.03612	420.98	0.01753	420.98	0.01534	415.147	0.01942
	414.351	0.0407	417.372	0.05811	426.231	0.03542	421.231	0.0175	421.231	0.01459	415.398	0.01852
	414.602	0.03954	417.623	0.05642	426.482	0.0351	421.482	0.01805	421.482	0.01383	415.649	0.01853
	414.853	0.03878	417.875	0.05472	426.734	0.0344	421.734	0.01906	421.734	0.01319	415.9	0.01917
	415.104	0.03792	418.126	0.05389	426.985	0.03384	421.985	0.01835	421.985	0.01313	416.152	0.01968
	415.356	0.03708	418.377	0.05278	427.236	0.03375	422.236	0.01845	422.236	0.01308	416.403	0.01984
	415.607	0.03629	418.628	0.05163	427.487	0.0337	422.487	0.01849	422.487	0.0132	416.654	0.01997
	415.858	0.03556	418.88	0.05044	427.739	0.0337	422.739	0.01848	422.739	0.01348	416.905	0.02008
	416.109	0.03488	419.131	0.04921	427.99	0.03374	422.99	0.01841	422.99	0.01392	417.157	0.02016
	416.361	0.03425	419.382	0.04793	428.241	0.03383	423.241	0.01829	423.241	0.01453	417.408	0.02021
	416.612	0.03367	419.634	0.04662	428.492	0.03395	423.492	0.01811	423.492	0.01529	417.659	0.02023
	416.863	0.03315	419.885	0.04526	428.744	0.03412	423.744	0.01788	423.744	0.01623	417.91	0.02023
	417.114	0.03269	420.136	0.04386	428.995	0.03433	423.995	0.01759	423.995	0.01732	418.162	0.0202
	417.366	0.03227	420.387	0.04242	429.246	0.03459	424.246	0.01725	424.246	0.01858	418.413	0.02014
	417.617	0.03191	420.639	0.04094	429.497	0.03488	424.497	0.01685	424.497	0.02	418.664	0.02005

## Sheet: SI 4
				Panel c		Panel d
				Thyroglobulin		Apoferritin
				Wavelenght	Ellipticity	Wavelenght	Ellipticity
				250	0.689778	250	0.414902
				249.5	0.677899	249.5	0.342743
				249	0.690022	249	0.238925
				248.5	0.665227	248.5	0.133915
				248	0.646991	248	0.0112043
				247.5	0.633805	247.5	-0.136124
				247	0.612359	247	-0.343969
				246.5	0.5891	246.5	-0.55783
				246	0.569565	246	-0.835283
				245.5	0.527524	245.5	-1.14579
				245	0.490233	245	-1.51413
				244.5	0.445799	244.5	-1.9165
				244	0.401657	244	-2.38598
				243.5	0.357562	243.5	-2.89889
				243	0.297503	243	-3.51364
				242.5	0.241879	242.5	-4.16985
				242	0.183352	242	-4.90749
				241.5	0.0991282	241.5	-5.72736
				241	-0.000800095	241	-6.63349
				240.5	-0.10452	240.5	-7.61992
				240	-0.218989	240	-8.71531
				239.5	-0.356692	239.5	-9.92158
				239	-0.478632	239	-11.2543
				238.5	-0.6269	238.5	-12.7345
				238	-0.79738	238	-14.3561
				237.5	-0.934187	237.5	-16.1127
				237	-1.09549	237	-18.0202
				236.5	-1.27098	236.5	-20.0741
				236	-1.4799	236	-22.2937
				235.5	-1.72423	235.5	-24.6745
				235	-1.91691	235	-27.1989
				234.5	-2.15623	234.5	-29.8583
				234	-2.42736	234	-32.659
				233.5	-2.67995	233.5	-35.5781
				233	-2.95839	233	-38.5735
				232.5	-3.2259	232.5	-41.5967
				232	-3.47839	232	-44.674
				231.5	-3.79	231.5	-47.7787
				231	-4.03819	231	-50.8971
				230.5	-4.28796	230.5	-53.957
				230	-4.56852	230	-56.9678
				229.5	-4.81522	229.5	-59.9247
				229	-5.07718	229	-62.7446
				228.5	-5.28015	228.5	-65.4797
				228	-5.51193	228	-67.9958
				227.5	-5.77155	227.5	-70.3622
				227	-6.00666	227	-72.5309
				226.5	-6.17674	226.5	-74.4933
				226	-6.39008	226	-76.247
				225.5	-6.6156	225.5	-77.776
				225	-6.84664	225	-79.0458
				224.5	-7.04269	224.5	-80.1248
				224	-7.18565	224	-80.875
				223.5	-7.36472	223.5	-81.3394
				223	-7.57983	223	-81.673
				222.5	-7.76965	222.5	-81.7022
				222	-7.94418	222	-81.572
				221.5	-8.1165	221.5	-81.1809
				221	-8.27122	221	-80.739
				220.5	-8.45043	220.5	-80.2202
				220	-8.60341	220	-79.6457
				219.5	-8.7591	219.5	-78.9562
				219	-8.91358	219	-78.3254
				218.5	-9.08317	218.5	-77.6047
				218	-9.26579	218	-76.9669
				217.5	-9.38701	217.5	-76.235
				217	-9.56384	217	-75.5026
				216.5	-9.71403	216.5	-74.8727
				216	-9.89135	216	-74.1776
				215.5	-10.0674	215.5	-73.6329
				215	-10.2617	215	-73.152
				214.5	-10.4854	214.5	-72.7087
				214	-10.6815	214	-72.3976
				213.5	-10.9021	213.5	-72.3534
				213	-11.2144	213	-72.3677
				212.5	-11.5176	212.5	-72.5015
				212	-11.8397	212	-72.8267
				211.5	-12.1966	211.5	-72.9761
				211	-12.506	211	-73.0339
				210.5	-12.824	210.5	-72.754
				210	-13.1303	210	-71.9265
				209.5	-13.4226	209.5	-70.6724
				209	-13.5866	209	-68.2154
				208.5	-13.675	208.5	-65.2192
				208	-13.6833	208	-61.3542
				207.5	-13.622	207.5	-56.4992
				207	-13.5051	207	-50.9204
				206.5	-13.3234	206.5	-43.9053
				206	-12.8843	206	-36.6087
				205.5	-12.4185	205.5	-28.6346
				205	-11.8925	205	-19.4764
				204.5	-11.1269	204.5	-9.60167
				204	-10.2745	204	0.278848
				203.5	-9.17682	203.5	10.7302
				203	-8.10612	203	20.3441
				202.5	-6.99652	202.5	30.2424
				202	-5.92816	202	41.4319
				201.5	-4.43279	201.5	52.3045
				201	-3.37895	201	60.8833
				200.5	-1.94531	200.5	65.5097
				200	-0.202812	200	67.649

## Sheet: S5
			Panel c
			RMS	Gold	Apoferritin	Thyroglobulin
			1	0.33	0.93	0.63
			2	0.35	0.82	0.8
			3	0.43	1	0.69
			4	0.41	0.87	0.4
			5	0.32	0.97	0.48

## Sheet: SI6
		Panel c to f
		Protein	Measured Volume nn3	Error from Deconvolution nn3
		apoferritin	900	250
		apoferritin	1000	300
		thyroglobulin	1050	400
		thyroglobulin	800	300

## Sheet: SI7
		Panel e
		Protein	Measured Volume nn3	Error from Deconvolution nn3
		AFM1	200	300
		AFM2	1100	400
		AFM3	1050	400

[truncated: 3 more sheets: SI 8, SI10, S11]
